# Supplementary material for: A network of mixed actin polarity in the leading edge of spreading cells
Source: Commun Biol. 2022 Dec 7;5:1338. doi: 10.1038/s42003-022-04288-7 (PMC9727120; doi:10.1038/s42003-022-04288-7)
Supplement: Supplementary file 3 — Supplementary Data File 1 [file 42003_2022_4288_MOESM3_ESM.xlsx]

## Sheet: Fig.3
Proximal area	Distal area		Proximal area			Distal area
Barbed end angle	Barbed end angle		0~80 degree	81~99 degree	100~180 degree	0~80 degree	81~99 degree	100~180 degree
45.656	131.65		0.85506	0.0090045	0.12424	0.49103	0.18202	0.33156
16.219	73.255		0.7759	0.16527	0.038022	0.40757	0.03801	0.55726
32.909	48.976		0.8181	0.14477	0.05722	0.56483	0.16571	0.23966
127.58	74.739		0.70653	0.16564	0.14117	0.54397	0.1161	0.31884
8.5088	22.805		0.65212	0.20626	0.13984	0.50726	0.18655	0.27443
56.168	16.019		0.42774	0.42959	0.12328	0.4964	0.19182	0.26159
54.919	11.603		0.5288	0.26371	0.19907	0.563	0.095561	0.34535
50.999	168.79		0.69431	0.20183	0.12528	0.73957	0.096843	0.1108
15.443	85		0.78304	0.066184	0.15684	0.68464	0.188	0.112
29.203	49.347		0.8056	0.063019	0.12699	0.61822	0.065937	0.29741
152.39	104.71		0.60232	0.18225	0.22814	0.69888	0.16876	0.11982
60.444	112.25		0.87175	0.021914	0.09497	0.58368	0.16859	0.24555
20.406	82.39		0.7675	0.1268	0.091976	0.51135	0.20461	0.28441
47.703	145.34		0.81184	0.09098	0.102	0.50937	0.17029	0.31441
82.23	38.122		0.60702	0.16576	0.23004	0.62223	0.047494	0.31686
122.77	105.11		0.61593	0.30885	0.14969	0.31131	0.03175	0.46599
48.465	142.33		0.73401	0.15478	0.14277	0.68032	0.039898	0.21766
60.085	139.8		0.30327	0.44876	0.2483	0.55603	0.088312	0.31355
72.809	55.169		0.58295	0.35742	0.12935	0.45249	0.12779	0.26591
93.997	42.738		0.69632	0.14531	0.12393	0.44299	0.22943	0.33906
84.295	118.36		0.88018	0.072323	0.028573	0.45785	0.22197	0.3285
93.444	74.713		0.47816	0.29203	0.23135	0.42883	0.049898	0.50165
91.995	113.84		0.49987	0.36736	0.11869	0.37789	0.14726	0.47243
44.127	43.207		0.40235	0.41835	0.19738	0.22913	0.21231	0.48741
48.739	37.403		0.51239	0.18079	0.32893	0.60285	0.18	0.15595
80.638	109.43		0.43223	0.39643	0.16106	0.63522	0.24482	0.12155
57.899	104.7		0.53255	0.37802	0.053842	0.41218	0.39003	0.2515
44.874	54.384		0.62204	0.11114	0.20524	0.75436	0.12325	0.14528
47.072	81.001		0.50436	0.30621	0.19251	0.69711	-0.0051646	0.3082
61.913	141.33		0.57156	0.31159	0.10855	0.85911	0.020751	0.13357
73.034	139.84		0.65035	0.12532	0.20523	0.65646	0.093236	0.25304
45.926	105.61		0.65932	0.31209	-0.019594	0.71125	0.070145	0.31917
65.477	47.36		0.54108	0.36194	0.1453	0.54432	0.099289	0.21952
70.227	42.636		0.53607	0.29557	0.13195	0.62775	0.17408	0.21443
39.173	79.378		0.85082	0.058696	0.1017	0.38511	0.26918	0.28205
43.577	78.808		0.68061	0.088733	0.26865	0.60801	0.29477	0.081633
47.733	66.553		0.47476	0.30503	0.21967	0.61547	0.1517	0.23245
65.803	79.495		0.53275	0.34494	0.13354	0.4944	0.15174	0.34508
63.495	103.98		0.58932	0.2398	0.19466	0.32559	0.31578	0.29116
70.117	107.22		0.63897	0.26934	0.08733	0.33555	0.4068	0.27441
42.013	148.04		0.65552	0.21944	0.098649	0.48864	0.060485	0.4398
74.735	135.42		0.66058	0.08956	0.26633	0.65596	0.1203	0.14766
62.531	43.308		0.43828	0.2042	0.31318	0.50331	0.2497	0.24579
57.517	48.856		0.65106	0.057852	0.28178	0.48895	0.11173	0.39474
30.845	31.252		0.44516	0.24461	0.23263	0.4574	0.036838	0.51155
31.665	128.14		0.54899	0.24171	0.20928	0.20598	0.43168	0.34583
3.1019	173.32		0.44227	0.39899	0.15342	0.62343	0.17685	0.1943
66.742	123.55
44.957	135.18
40.916	46.269
66.547	116.31
34.811	29.472
33.512	63.681
38.882	18.154
37.232	2.4888
9.4842	72.264
61.578	145.75
56.197	52.26
43.22	17.333
51.968	52.94
21.77	7.7936
76.962	45.439
53.378	12.324
25.392	4.246
37.952	37.696
38.217	90.146
38.523	166.98
48.238	31.011
27.151	93.767
16.277	87.272
24.551	92.064
37.388	44.782
69.76	89.227
57.627	85.73
47.693	85.014
131.96	92.052
54.112	69.915
46.181	112.18
149.93	48.142
21.968	46.226
77.257	45.817
18.901	65.98
29.102	122.17
29.958	153.09
47.244	44.815
153.19	142.82
82.976	37.866
29.026	77.47
18.793	32.998
13.077	34.781
40.13	34.16
144.46	72.823
75.979	151.78
53.199	71.586
20.656	64.571
33.55	83.564
56.465	155.36
27.362	98.411
24.05	32.365
13.712	23.694
26.915	13.334
33.103	164.67
14.023	78.074
43.59	102.43
162.8	65.28
5.5689	112.75
84.803	80.647
44.011	46.752
20.212	53.081
5.7507	76.141
148.71	65.299
9.6443	51.97
15.542	107.59
4.1564	90.413
21.715	82.04
117.82	56.247
54.134	34.967
44.177	147.39
41.571	127.75
2.5244	32.897
100.28	40.184
47.864	73.2
20.906	135.13
72.595	100.11
48.512	86.321
74.76	96.279
71.337	94.721
49.75	91.995
42.751	69.584
24.748	109.69
26.846	20.838
47.601	66.895
14.672	45.606
33.944	65.1
119.67	19.931
132.19	122.07
34.713	114.77
58.756	80.564
85.984	26.405
32.656	166.14
90.976	41.664
38.677	69.779
33.006	86.329
63.992	5.7013
38.748	73.605
65.132	17.24
36.034	96.956
57.922	63.248
36.623	53.164
150.94	85.485
100.72	17.82
61.785	165.55
54.104	55.264
42.004	95.11
94.281	10.444
42.184	79.659
49.139	75.489
108.68	98.26
73.935	70.674
87.014	84.775
38.004	42.252
40.32	33.104
130.35	159.15
126.47	97.719
27.226	112.02
83.33	140.42
81.107	95.286
38.425	42.51
73.676	46.977
98.48	84.475
80.432	124.74
42.288	109.71
70.85	126.66
104.7	134.63
43.842	37.542
92.598	95.661
83.053	150.65
85.233	31.99
78.312	148.5
67.492	157.84
57.764	157.18
18.362	36.562
136.09	131.84
32.221	69.207
50.621	110.25
77.41	81.903
89.966	152.64
92.307	93.287
49.06	70.104
82.599	40.434
40.747	117.17
69.786	129.68
88.298	49.772
95.004	139.54
68.328	111.63
49.3	46.133
44.827	149.71
66.309	62.582
90.267	62.013
92.834	91.771
93.846	57.515
102.24	97.896
67.38	134.77
82.778	52.818
98.875	60.761
40.567	114.72
68.058	144.59
85.64	97.78
48.424	106.27
85.988	134.17
67.538	100.01
119.2	116.68
92.478	6.0826
89.456	91.832
38.023	39.776
68.315	127.44
90.872	87.362
57.701	90.633
58.995	60.933
72.651	55.128
133.68	71.731
70.78	47.09
81.709	50.297
55.847	45.349
93.375	43.339
62.014	73.461
31.794	61.926
86.258	108.58
87.286	61.264
89.643	140.43
72.217	66.744
73.495	107.32
94.488	86.408
72.674	82.084
66.385	37.048
98.034	76.604
51.589	47.245
53.309	123.37
45.302	82.808
59.269	94.404
34.24	108.66
89.738	79.848
61.3	92.415
51.339	104.75
104.7	83.616
68.543	103.87
88.435	76.966
93.533	70.121
86.095	74.495
81.387	53.579
96.15	104.16
99.642	86.4
89.182	99.548
45.385	102.54
92.083	78.691
77.591	68.359
44.72	112.29
91.932	93.884
56.56	90.816
90.068	163.03
101.96	163.36
78.106	32.199
59.958	156.06
57.122	70.829
95.827	34.402
95.581	34.353
59.8	67.047
101.28	16.959
12.075	65.181
68.169	14.599
60.322	15.426
77.212	153.87
96.2	31.786
47.149	49.069
88.308	90.763
63.466	156.37
86.198	92.367
92.213	98.6
46.59	83.174
64.66	68.304
85.189	73.306
51.601	121.74
115.27	80.28
89.073	88.015
81.068	39.169
92.671	39.567
85.595	90.676
94.062	139
71.61	69.633
70.632	23.017
60.417	22.476
72.202	25.007
74.738	66.065
70.277	13.606
58.085	27.429
48.78	86.693
99.146	30.368
90.735	43.118
60.483	148.87
99.649	65.024
150.35	35.312
51.529	68.762
30.457	135.85
80.951	54.426
42.516	90.024
57.957	103.69
57.574	57.722
88.273	84.135
44.564	98.517
173.26	98.494
83.96	60.27
64.513	155.45
82.683	35.381
56.417	59.7
72.599	48.346
82.955	45.826
75.319	103.51
100.88	67.48
16.693	120.04
56.278	92.27
99.543	87.851
77.886	41.67
81.387	145.28
94.535	24.064
37.113	76.078
78.079	99.131
39.85	95.099
81.169	76.731
52.626	70.19
35.902	19.579
41.357	73.012
60.8	115.85
27.012	55.889
67.554	121.77
28.315	66.252
30.844	143.44
40.205	127.22
37.022	82.015
73.496	39.295
48.584	96.38
70.584	20.614
78.98	86.077
81	128.67
76.036	119.42
21.83	86.442
79.582	85.039
85.232	37.443
56.027	37.991
67.847	43.071
69.439	74.603
38.361	72.386
74.545	106.17
28.326	91.025
25.578	79.424
30.178	16.925
34.54	145.13
50.225	100.61
57.976	20.95
73.54	96.279
40.87	72.561
82.552	45.584
67.808	138.99
72.112	51.013
99.529	64.043
84.295	60.734
83.381	44.921
48.427	23.692
96.942	131.7
79.631	34.775
93.867	32.255
124.06	116.6
93.545	85.315
72.732	103.55
150.76	126.9
106.75	101.72
44.043	137.36
108.8	12.326
43.499	66.967
108.61	41.872
72.566	167.4
98.857	89.058
85.002	69.744
101.21	105.3
81.415	77.894
52.307	168.52
33.236	62.787
80.247	37.747
86.141	45.84
107.33	53.539
71.561	59.867
101.04	5.542
88.213	62.201
96.28	76.96
69.954	48.08
4.9729	38.423
93.686	47.44
82.135	60.033
37.146	82.287
86.986	150.25
135.7	49.259
29.744	46.026
20.556	38.085
125.68	81.497
92.655	31.633
62.558	53.137
2.7103	149.48
79.161	116
107.11	164.97
61.594	25.644
54.986	21.388
82.711	44.674
100.95	165.83
67.421	69.152
24.27	110.62
137.52	54.414
46.789	2.6577
83.431	74.967
81.16	63.188
59.899	136.13
81.367	73.787
44.562	41.346
28.167	126.93
19.049	24.737
92.271	36.336
89.971	131.34
88.649	74.265
68.825	63.465
101.29	49.086
54.099	83.992
89.068	74.084
49.77	83.487
48.072	86.813
87.942	68.309
93.991	60.514
85.942	82.83
94.5	124.98
81.952	76.563
64.726	47.028
109.51	103.13
104.15	74.346
78.759	81.454
48.236	65.405
87.41	47.28
31.302	19.449
87.237	99.126
88.752	37.465
27.408	169.92
33.581	39.666
34.297	35.429
59.346	149.02
42.233	68.448
37.002	45.643
22.247	56.318
62.508	50.921
59.047	144.43
96.633	102.62
41.135	7.0625
0.35199	44.506
61.463	48.109
58.534	53.502
88.459	68.391
70.676	44.827
37.158	78.612
45.259	57.949
61.029	71.054
130.59	60.784
94.269	88.785
87.511	74.521
78.74	50.851
20.116	169.74
26.261	48.808
49.413	82.441
91.045	60.491
37.897	46.714
59.103	54.282
44.532	61.833
67.34	134.97
88.583	114.18
87.669	74.375
78.012	57.269
38.775	146.91
67.044	26.25
33.484	62.186
20.237	37.242
37.902	89.219
74.735	91.993
80.075	29.01
76.06	81.056
40.821	41.246
39.251	92.796
36.389	53.769
40.574	72.448
39.288	46.373
54.749	73.555
89.783	106.34
23.102	47.291
27.058	88.47
63.032	97.304
44.836	69.309
160.58	35.432
47.422	113.26
38.344	77.62
76.024	46.355
70.854	118.9
38.54	65.92
41.545	56.337
34.881	67.737
83.135	87.742
96.521	93.731
85.887	90.439
25.256	48.836
75.515	95.182
55.756	55.338
39.551	91.922
122.16	68.005
37.597	49.975
76.562	129.78
87.282	53.166
90.257	41.456
48.585	72.068
68.013	150.84
33.631	51.66
88.092	96.729
53.291	70.891
42.231	106.7
37.39	89.436
75.814	106.41
133.17	108.7
61.286	22.982
59.676	14.612
21.329	37.374
45.093	65.715
90.495	56.783
32.243	51.698
116.71	138.05
28.095	103.58
66.73	19.391
52.455	48.946
112.03
14.295
78.454
31.502
30.72
38.764
39.565
30.667
24.764
114.73
26.18
111.89
66.25
50.632
87.593
87.792
167.06
52.166
50.512
88.144
26.441
76.691
62.798
83.958
85.051
70.928
80.569
78.421
73.892
20.829
54.951
59.68
113.03
88.428
34.293
60.338
97.935
70.856
45.401
61.652
31.808
106.22
103.8
82.734
96.752
107.24
123.06
37.589
83.635
67.559
68.389
90.918
52.764
76.809
39.832
34.7
55.807
34.236
7.7181
41.637
78.984
39.858
19.55
62.198
27.137
26.145
32.458
42.14
51.881
64.772
9.548
57.195
14.296
17.764
84.469
19.973
27.482
50.013
99.387
53.946
40.565
34.574
45.348
34.992
56.248
161.93
46.883
36.805
33.913
83.442
91.482
67.453
62.966
39.396
35.023
77.62
56.492
93.735
58.733
92.748
84.3
82.314
47.073
43.5
92.797
109.26
54.333
64.862
76.341
62.036
62.645
104.36
87.925
55.198
51.724
78.787
32.177
55.292
101.83
47.662
41.105
36.813
89.762
96.376
51.448
47.701
50.424
51.072
85.669
69.436
65.197
75.298
84.285
52.043
147.27
64.732
112.11
81.493
58.318
106.12
80.183
65.492
81.8
38.502
58.847
83.111
60.306
55.53
52.495
67.773
90.633
61.66
48.208
72.137
76.212
47.74
63.952
57.805
50.362
95.32
81.782
49.508
112.33
54.493
78.834
145.47
70.777
11.419
63.566
73.964
66.884
37.985
87.487
41.679
15.33
58.727
67.997
82.617
95.926
154.29
75.968
42.53
57.147
41.996
59.975
106.93
64.423
10.461
50.723
13.368
42.818
24.396
23.51
15.908
139.07
64.798
19.273
37.179
13.48
67.957
58.337

## Sheet: Fig.4
protruding sub-domain							transition sub-domain							resting sub-domain
Forward filament		parallel filament		backward filament			Forward filament		parallel filament		backward filament			Forward filament		parallel filament		backward filament
mean (%)	std	mean (%)	std	mean (%)	std		mean (%)	std	mean (%)	std	mean (%)	std		mean (%)	std	mean (%)	std	mean (%)	std
0.81468	0.16644	0.071214	0.13231	0.11411	0.099549		0.72107	0.1526	0.18152	0.08883	0.097418	0.089142		0.53718	0.16826	0.35327	0.16355	0.10955	0.087536
0.80643	0.15599	0.10495	0.15627	0.088624	0.072508		0.72261	0.13097	0.16521	0.081395	0.11217	0.08993		0.54389	0.17571	0.34992	0.16018	0.10618	0.081974
0.78361	0.17176	0.0975	0.12675	0.11889	0.077933		0.71406	0.12664	0.16055	0.085081	0.12539	0.092098		0.52854	0.14801	0.35136	0.13414	0.1201	0.073375
0.78737	0.17473	0.10678	0.13771	0.10585	0.06778		0.71229	0.11586	0.15122	0.074475	0.13649	0.090105		0.5187	0.14136	0.35085	0.13253	0.13046	0.071664
0.75264	0.15016	0.13801	0.14854	0.10934	0.067268		0.71371	0.1182	0.15013	0.081372	0.13617	0.092507		0.51895	0.14027	0.33178	0.12775	0.14927	0.073227
0.76459	0.13217	0.12352	0.12444	0.1119	0.060288		0.6934	0.11142	0.15197	0.089481	0.15463	0.093175		0.50644	0.13696	0.3464	0.1261	0.14717	0.074124
0.7651	0.11204	0.12121	0.12341	0.11369	0.063721		0.66179	0.11717	0.16442	0.12335	0.17379	0.10469		0.50284	0.11102	0.34548	0.11995	0.15169	0.075593
0.78017	0.099302	0.11807	0.10762	0.10176	0.049929		0.63615	0.11992	0.17765	0.10634	0.18619	0.10254		0.48854	0.10285	0.35008	0.11544	0.16138	0.081647
0.76851	0.09806	0.13116	0.09678	0.10034	0.044076		0.64078	0.11441	0.14784	0.10154	0.21138	0.098213		0.46282	0.089401	0.35958	0.11816	0.1776	0.08228
0.76524	0.094946	0.13618	0.071406	0.098577	0.052708		0.63246	0.12082	0.16215	0.091156	0.20539	0.10424		0.47225	0.10596	0.34493	0.11356	0.18282	0.075759
0.7795	0.093034	0.13152	0.060447	0.088981	0.050826		0.6048	0.11048	0.16912	0.099193	0.22608	0.10029		0.4705	0.10474	0.33827	0.10063	0.19123	0.083001
0.7979	0.082822	0.11518	0.051225	0.086914	0.046124		0.5996	0.12	0.18033	0.10578	0.22007	0.094424		0.46447	0.094253	0.33276	0.090991	0.20276	0.07517
0.82341	0.082161	0.10971	0.048249	0.066884	0.058979		0.58436	0.11831	0.19067	0.10616	0.22496	0.099821		0.47778	0.11029	0.33424	0.098304	0.18798	0.083955
0.80544	0.081151	0.11567	0.066054	0.078884	0.060191		0.57577	0.13841	0.20118	0.13408	0.22305	0.11082		0.4824	0.10957	0.3357	0.089343	0.18189	0.091078
0.80012	0.10474	0.1097	0.078099	0.09018	0.054983		0.56656	0.13459	0.19875	0.14149	0.23469	0.1044		0.46868	0.10779	0.35924	0.10413	0.17208	0.096968
0.80124	0.093091	0.10543	0.075973	0.093326	0.050488		0.5865	0.11251	0.19893	0.12103	0.21457	0.088863		0.48565	0.11328	0.33734	0.095034	0.17701	0.11195
0.78599	0.054756	0.1295	0.08157	0.084511	0.045411		0.61037	0.11226	0.17837	0.11527	0.21126	0.091087		0.48173	0.10538	0.33941	0.10297	0.17886	0.11179
0.77877	0.0571	0.12567	0.083459	0.095561	0.048219		0.63222	0.098564	0.16082	0.11485	0.20696	0.096042		0.4758	0.12245	0.33415	0.11413	0.19004	0.12232
0.78135	0.061188	0.103	0.075467	0.11565	0.051836		0.63539	0.10007	0.16192	0.11607	0.20268	0.11253		0.48625	0.11534	0.3327	0.12523	0.18105	0.12465
0.80716	0.055263	0.08896	0.05292	0.10388	0.050279		0.61666	0.10619	0.16871	0.12878	0.21463	0.13456		0.48083	0.11812	0.33052	0.11727	0.18865	0.13529
0.79323	0.066415	0.084755	0.055069	0.12201	0.05975		0.64003	0.10947	0.15941	0.1383	0.20056	0.12529		0.50306	0.11694	0.30665	0.11389	0.19028	0.13912
0.7838	0.076859	0.08987	0.058911	0.12633	0.062932		0.65596	0.10429	0.15861	0.11962	0.18543	0.11985		0.51572	0.12247	0.29203	0.10783	0.19225	0.12519
0.76604	0.086401	0.093098	0.068053	0.14086	0.057286		0.67224	0.094169	0.15467	0.11782	0.17309	0.11657		0.51285	0.13156	0.27289	0.12093	0.21426	0.12267
0.76603	0.076913	0.087146	0.048564	0.14682	0.068834		0.69279	0.095315	0.13633	0.1094	0.17089	0.11502		0.49871	0.1129	0.26494	0.10544	0.23636	0.11358
0.75698	0.074439	0.077896	0.045817	0.16513	0.087127		0.67599	0.10972	0.13612	0.093762	0.1879	0.09579		0.51687	0.11727	0.24695	0.10392	0.23618	0.12626
0.74979	0.068604	0.082957	0.062888	0.16726	0.074715		0.66845	0.12624	0.12899	0.11549	0.20256	0.099683		0.50491	0.11088	0.25203	0.097444	0.24305	0.11909
0.74638	0.084068	0.073772	0.066128	0.17985	0.072548		0.65825	0.11048	0.13457	0.11062	0.20718	0.085443		0.5202	0.14304	0.23196	0.12002	0.24784	0.13317
0.74422	0.076042	0.074291	0.067057	0.18149	0.068109		0.65116	0.11136	0.12845	0.1195	0.22039	0.10051		0.51221	0.16172	0.22808	0.1296	0.2597	0.14942
0.74895	0.071609	0.08132	0.06789	0.16973	0.062915		0.64946	0.1472	0.15548	0.11433	0.19506	0.097919		0.53067	0.16686	0.21803	0.13181	0.2513	0.14187
0.71934	0.050326	0.075774	0.066817	0.20489	0.057345		0.66807	0.14406	0.14787	0.11438	0.18405	0.11054		0.50622	0.17413	0.23908	0.14592	0.2547	0.13918
0.73971	0.052733	0.083942	0.067242	0.17634	0.069694		0.63547	0.16992	0.16085	0.14608	0.20369	0.10383		0.48259	0.16537	0.26551	0.14484	0.2519	0.14134
0.7252	0.045992	0.084624	0.049159	0.19018	0.063296		0.63055	0.18428	0.1614	0.15711	0.20805	0.10788		0.49332	0.1649	0.27029	0.15082	0.2364	0.12624
0.73516	0.060688	0.07927	0.04748	0.18557	0.069757		0.61649	0.18624	0.1646	0.14645	0.2189	0.11366		0.51045	0.15883	0.26833	0.15847	0.22121	0.11365
0.74069	0.060622	0.077061	0.065258	0.18225	0.067829		0.58483	0.15821	0.17819	0.13985	0.23698	0.10012		0.51782	0.17567	0.27035	0.16651	0.21183	0.1026
0.74298	0.051347	0.086618	0.072739	0.1704	0.069302		0.60108	0.15031	0.17304	0.13751	0.22588	0.10052		0.5105	0.17716	0.26375	0.15874	0.22575	0.12648
0.7229	0.047755	0.10008	0.073406	0.17702	0.073743		0.60152	0.14322	0.17812	0.10077	0.22036	0.10197		0.51535	0.17908	0.26047	0.15855	0.22418	0.12653
0.72069	0.050514	0.11035	0.083065	0.16896	0.080351		0.58133	0.12523	0.18447	0.10304	0.2342	0.10669		0.49788	0.18961	0.25696	0.13893	0.24516	0.13206
0.69267	0.052949	0.11513	0.084379	0.1922	0.073245		0.58064	0.13287	0.183	0.094243	0.23636	0.13048		0.50057	0.17737	0.25409	0.13538	0.24533	0.14083
0.68535	0.078175	0.12104	0.09061	0.19361	0.078759		0.56729	0.12319	0.19057	0.10292	0.24214	0.12826		0.5032	0.17312	0.25356	0.1355	0.24324	0.13514
0.67526	0.097744	0.12756	0.10664	0.19718	0.094222		0.55098	0.12903	0.2096	0.13002	0.23942	0.14784		0.52624	0.18078	0.23233	0.12654	0.24143	0.14629
0.65022	0.1052	0.13544	0.13163	0.21434	0.11161		0.586	0.12742	0.18935	0.11239	0.22466	0.14058		0.53465	0.18845	0.22828	0.13275	0.23707	0.14357
0.63791	0.094489	0.14473	0.13873	0.21736	0.10155		0.56278	0.14784	0.19326	0.12807	0.24396	0.16479		0.54308	0.17319	0.20249	0.12459	0.25442	0.14719
0.62793	0.093895	0.14431	0.13373	0.22776	0.093894		0.57607	0.13811	0.19072	0.1012	0.23322	0.13106		0.51045	0.16274	0.21486	0.13401	0.2747	0.16045
0.63955	0.098879	0.15177	0.11651	0.20868	0.077745		0.59736	0.12379	0.1797	0.088482	0.22294	0.10707		0.51687	0.16108	0.19787	0.12667	0.28526	0.16185
0.63928	0.12222	0.1503	0.11926	0.21043	0.074577		0.59782	0.11404	0.18785	0.10365	0.21434	0.10152		0.51833	0.18421	0.19913	0.12677	0.28254	0.17832
0.64817	0.08608	0.1371	0.10513	0.21473	0.061773		0.61876	0.10939	0.17422	0.1047	0.20702	0.09482		0.53711	0.16233	0.19203	0.13443	0.27086	0.17869
0.63124	0.090303	0.14529	0.099816	0.22347	0.052976		0.62171	0.12115	0.16266	0.11222	0.21563	0.10027		0.53079	0.17582	0.20188	0.12864	0.26733	0.17906
0.63326	0.082713	0.15649	0.11616	0.21025	0.074246		0.62291	0.11333	0.15646	0.11721	0.22062	0.098141		0.53224	0.16897	0.22594	0.13787	0.24182	0.15657
0.62747	0.081458	0.1624	0.094835	0.21012	0.067122		0.62967	0.14305	0.15798	0.10246	0.21235	0.10723		0.52463	0.1578	0.22724	0.1387	0.24813	0.15179
0.64745	0.062712	0.16388	0.079105	0.18867	0.079706		0.63076	0.14694	0.14665	0.10156	0.22259	0.12316		0.51552	0.14127	0.23448	0.14351	0.25	0.1542
0.65876	0.081014	0.15952	0.051258	0.18172	0.079731		0.60733	0.1213	0.15585	0.096547	0.23682	0.11388		0.50704	0.11958	0.23212	0.14089	0.26084	0.14388
0.67958	0.088009	0.1443	0.044968	0.17612	0.069921		0.61889	0.12276	0.14908	0.097859	0.23204	0.090067		0.50393	0.10999	0.24178	0.15484	0.25429	0.13815
0.68062	0.077258	0.13779	0.057715	0.18159	0.062836		0.61385	0.11769	0.13542	0.10808	0.25074	0.091742		0.51333	0.11542	0.23914	0.13668	0.24753	0.1327
0.65729	0.081041	0.12784	0.063482	0.21488	0.062241		0.60953	0.12777	0.13694	0.11166	0.25353	0.11165		0.51471	0.11832	0.23459	0.1363	0.25071	0.13807
0.64381	0.10632	0.13603	0.087607	0.22016	0.11743		0.57506	0.13602	0.14891	0.092192	0.27603	0.15991		0.51603	0.1196	0.24297	0.13883	0.241	0.13024
0.6361	0.12099	0.14926	0.086522	0.21464	0.12437		0.55918	0.11157	0.15733	0.076725	0.2835	0.12691		0.49646	0.11026	0.24139	0.12939	0.26215	0.14282
0.65449	0.10038	0.14118	0.07543	0.20433	0.099502		0.57559	0.093877	0.15231	0.080954	0.2721	0.091719		0.51171	0.096269	0.23493	0.11948	0.25336	0.13201
0.64605	0.11818	0.13571	0.076487	0.21824	0.13369		0.58506	0.10425	0.14479	0.077424	0.27016	0.11052		0.53082	0.11041	0.21874	0.12589	0.25044	0.13961
0.64726	0.074517	0.12279	0.085746	0.22995	0.10792		0.58584	0.11189	0.13424	0.066957	0.27993	0.13058		0.5397	0.10125	0.21903	0.11891	0.24127	0.13614
0.61672	0.10488	0.12791	0.08945	0.25537	0.12753		0.59269	0.10545	0.13689	0.059376	0.27042	0.13109		0.55627	0.09782	0.21427	0.10414	0.22946	0.12356
0.6156	0.092046	0.12133	0.084041	0.26307	0.12221		0.57754	0.11493	0.15239	0.079537	0.27008	0.11307		0.56971	0.10181	0.1892	0.10107	0.24109	0.1272
0.61748	0.12367	0.13212	0.08999	0.2504	0.11194		0.57175	0.1391	0.15409	0.089936	0.27416	0.13438		0.55243	0.12076	0.18069	0.094479	0.26687	0.13883
0.62773	0.13183	0.13383	0.080026	0.23845	0.12384		0.57983	0.13852	0.15719	0.099362	0.26299	0.12347		0.5677	0.12885	0.16952	0.09993	0.26278	0.14218
0.64653	0.11603	0.12854	0.087242	0.22494	0.11439		0.56925	0.14532	0.16653	0.10891	0.26422	0.12064		0.55982	0.15611	0.18841	0.12722	0.25178	0.14027
0.65926	0.11664	0.12276	0.088507	0.21798	0.10631		0.57379	0.14251	0.16898	0.10523	0.25724	0.13161		0.57583	0.18521	0.16974	0.14264	0.25443	0.15417
0.66603	0.12971	0.10718	0.1021	0.22678	0.10598		0.58583	0.19414	0.15954	0.097624	0.25463	0.15243		0.56154	0.20009	0.19343	0.16763	0.24503	0.14047
0.63845	0.14714	0.11902	0.10172	0.24253	0.10956		0.5763	0.19302	0.17613	0.11142	0.24757	0.15571		0.55278	0.17916	0.18081	0.15618	0.26641	0.14887
0.65432	0.11706	0.11939	0.09754	0.22629	0.079718		0.55072	0.15361	0.19392	0.10232	0.25536	0.14334		0.54081	0.19194	0.18275	0.14288	0.27644	0.16588
0.68333	0.14211	0.11298	0.089802	0.20369	0.10432		0.57916	0.14344	0.18417	0.10771	0.23667	0.12757		0.53254	0.22435	0.21677	0.13551	0.25069	0.16136
0.68111	0.14565	0.11256	0.091268	0.20632	0.09236		0.57536	0.12788	0.16807	0.094283	0.25657	0.12985		0.51517	0.18906	0.21862	0.13712	0.26621	0.14602
0.67352	0.11716	0.098091	0.081233	0.22839	0.098431		0.60665	0.13619	0.15662	0.091857	0.23673	0.12501		0.49494	0.17244	0.25614	0.1333	0.24892	0.1513
0.65443	0.11793	0.10588	0.075617	0.23969	0.11049		0.59647	0.15382	0.16051	0.1072	0.24302	0.14827		0.51527	0.1732	0.26409	0.12389	0.22065	0.15055
0.61882	0.14294	0.12614	0.10564	0.25504	0.12332		0.58494	0.14116	0.15833	0.1147	0.25673	0.14635		0.50812	0.17933	0.2673	0.13111	0.22458	0.16405
0.59512	0.16856	0.15154	0.099069	0.25334	0.12485		0.56943	0.15768	0.17295	0.11216	0.25762	0.15442		0.50127	0.17694	0.26636	0.11376	0.23237	0.18224
0.58942	0.1761	0.14236	0.091881	0.26823	0.1414		0.58321	0.17772	0.17051	0.11572	0.24628	0.15045		0.49322	0.16687	0.26632	0.13317	0.24045	0.17876
0.55377	0.16035	0.15721	0.093447	0.28901	0.13607		0.59228	0.17534	0.18518	0.13281	0.22254	0.14028		0.51796	0.18547	0.23849	0.13016	0.24355	0.18447
0.57051	0.16595	0.1535	0.09542	0.27599	0.14419		0.60977	0.18537	0.18236	0.14125	0.20788	0.12893		0.54701	0.16528	0.23629	0.14848	0.21671	0.15879
0.57488	0.16669	0.16223	0.089141	0.26289	0.13185		0.63516	0.16495	0.16285	0.13753	0.20199	0.11398		0.5272	0.16967	0.24414	0.15774	0.22866	0.1659
0.5627	0.16548	0.15747	0.099006	0.27983	0.12942		0.60027	0.18606	0.17988	0.14995	0.21985	0.12319		0.52238	0.15607	0.2284	0.15832	0.24922	0.16843
0.58844	0.14481	0.14925	0.099066	0.26231	0.1202		0.59404	0.19325	0.17188	0.12223	0.23407	0.15536		0.49691	0.16874	0.21619	0.12296	0.28691	0.17888
0.57175	0.13649	0.17081	0.10694	0.25744	0.099047		0.54173	0.22648	0.16421	0.12075	0.29406	0.22857		0.49156	0.15936	0.19864	0.12995	0.3098	0.16582
0.5906	0.13163	0.16406	0.10299	0.24534	0.084639		0.54001	0.22462	0.1776	0.14668	0.28239	0.22401		0.48966	0.16937	0.1859	0.14027	0.32444	0.16941
0.5837	0.14971	0.1427	0.083573	0.2736	0.10601		0.51331	0.22675	0.18512	0.14965	0.30158	0.22101		0.51148	0.15779	0.17462	0.14005	0.3139	0.16695
0.58316	0.17185	0.14154	0.097061	0.27529	0.13554		0.55249	0.22821	0.16721	0.13502	0.28031	0.22266		0.5401	0.16341	0.16144	0.13245	0.29847	0.15724
0.59106	0.18184	0.15848	0.13506	0.25046	0.13237		0.60006	0.16959	0.13315	0.13923	0.26679	0.14279		0.54744	0.14971	0.14806	0.12184	0.3045	0.13092
0.63568	0.17812	0.13825	0.13779	0.22608	0.13488		0.60693	0.1532	0.12438	0.12056	0.26869	0.14222		0.55354	0.17537	0.14447	0.11406	0.30199	0.14735
0.59206	0.13561	0.1565	0.12864	0.25145	0.12583		0.59637	0.14652	0.12073	0.10529	0.2829	0.13842		0.54048	0.20183	0.14887	0.139	0.31066	0.19276
0.57012	0.1284	0.16059	0.12022	0.2693	0.12724		0.58401	0.13569	0.12489	0.11054	0.2911	0.12564		0.51723	0.18272	0.14846	0.15591	0.3343	0.16974
0.56467	0.11935	0.15218	0.1175	0.28316	0.14565		0.59747	0.13627	0.13392	0.11869	0.2686	0.11307		0.51206	0.21372	0.15222	0.17539	0.33571	0.19076
0.53832	0.12495	0.17594	0.13569	0.28574	0.157		0.62044	0.13915	0.14415	0.1568	0.23541	0.12648		0.52792	0.24149	0.14932	0.17003	0.32276	0.23443
0.53512	0.12055	0.1813	0.1294	0.28358	0.13498		0.64624	0.13051	0.15146	0.16433	0.2023	0.13794		0.48138	0.25925	0.1735	0.15747	0.34511	0.25694
0.5241	0.071029	0.20456	0.10442	0.27134	0.13993		0.67651	0.1414	0.14264	0.15017	0.18085	0.13199		0.44504	0.25501	0.18795	0.16973	0.36701	0.2652
0.53147	0.068281	0.20699	0.078784	0.26155	0.12675		0.65805	0.14914	0.15314	0.16496	0.18881	0.14472		0.41306	0.2632	0.20613	0.17365	0.38081	0.26162
0.54058	0.071597	0.18788	0.06716	0.27154	0.10974		0.61739	0.19708	0.19738	0.21581	0.18523	0.12988		0.40309	0.26453	0.22851	0.19726	0.3684	0.26424
0.53272	0.12921	0.18861	0.093995	0.27867	0.13159		0.60562	0.21174	0.2186	0.22448	0.17578	0.13685		0.39396	0.26608	0.23295	0.20041	0.37309	0.25157
0.50328	0.1865	0.19742	0.10475	0.2993	0.16329		0.59909	0.2204	0.21393	0.22407	0.18698	0.13607		0.37405	0.27715	0.22797	0.19713	0.39798	0.28075
0.5335	0.16292	0.1576	0.069602	0.30889	0.15363		0.56352	0.25625	0.23929	0.23875	0.1972	0.19933		0.3904	0.26622	0.25135	0.21206	0.35824	0.25509
0.56062	0.11783	0.15919	0.090836	0.2802	0.13355		0.53951	0.28176	0.24409	0.23955	0.21641	0.21266		0.43177	0.26063	0.23766	0.21083	0.33056	0.21186
0.56664	0.1168	0.18316	0.086124	0.2502	0.12905		0.51309	0.31485	0.24315	0.26299	0.24377	0.22061		0.46729	0.30116	0.21854	0.22122	0.31416	0.21465
0.60743	0.06992	0.14448	0.089547	0.24809	0.12671		0.49852	0.31364	0.26127	0.28516	0.24021	0.21244		0.42664	0.32991	0.22956	0.22381	0.34381	0.23982

## Sheet: Fig.5
Proximal area (angle to membrane)			Distal area (angle to membrane)
protruding	Transition	Resting	protruding	Transition	Resting
45.656	31.302	61.785	131.65	79.424	42.51	Degree
16.219	87.237	54.104	73.255	16.925	46.977
32.909	88.752	42.004	48.976	145.13	84.475
127.58	27.408	94.281	74.739	100.61	124.74
8.5088	33.581	42.184	22.805	20.95	109.71
56.168	34.297	49.139	16.019	96.279	126.66
54.919	59.346	108.68	11.603	72.561	134.63
50.999	42.233	73.935	168.79	45.584	37.542
15.443	37.002	87.014	85	138.99	95.661
29.203	22.247	38.004	49.347	51.013	150.65
152.39	62.508	40.32	104.71	64.043	31.99
60.444	59.047	130.35	112.25	60.734	148.5
20.406	96.633	126.47	82.39	44.921	157.84
47.703	41.135	27.226	145.34	23.692	157.18
82.23	0.35199	83.33	38.122	131.7	36.562
122.77	61.463	81.107	105.11	34.775	131.84
48.465	58.534	38.425	142.33	32.255	69.207
60.085	88.459	73.676	139.8	116.6	110.25
72.809	70.676	98.48	55.169	85.315	81.903
93.997	37.158	80.432	42.738	103.55	152.64
84.295	45.259	42.288	118.36	126.9	93.287
93.444	61.029	70.85	74.713	101.72	70.104
91.995	130.59	104.7	113.84	137.36	40.434
44.127	94.269	43.842	43.207	12.326	117.17
48.739	87.511	92.598	37.403	66.967	129.68
80.638	78.74	83.053	109.43	41.872	49.772
57.899	20.116	85.233	104.7	167.4	139.54
44.874	26.261	78.312	54.384	89.058	111.63
47.072	49.413	67.492	81.001	69.744	46.133
61.913	91.045	57.764	141.33	105.3	149.71
73.034	37.897	18.362	139.84	77.894	62.582
45.926	59.103	136.09	105.61	168.52	62.013
65.477	44.532	32.221	47.36	62.787	91.771
70.227	67.34	50.621	42.636	37.747	57.515
39.173	88.583	77.41	79.378	45.84	97.896
43.577	87.669	89.966	78.808	53.539	134.77
47.733	78.012	92.307	66.553	59.867	52.818
65.803	38.775	49.06	79.495	5.542	60.761
63.495	67.044	82.599	103.98	62.201	114.72
70.117	33.484	40.747	107.22	76.96	144.59
42.013	20.237	69.786	148.04	48.08	97.78
74.735	37.902	88.298	135.42	38.423	106.27
62.531	74.735	95.004	43.308	47.44	134.17
57.517	80.075	68.328	48.856	60.033	100.01
30.845	76.06	49.3	31.252	82.287	116.68
31.665	40.821	44.827	128.14	150.25	6.0826
3.1019	39.251	66.309	173.32	49.259	91.832
66.742	36.389	90.267	123.55	46.026	39.776
44.957	40.574	92.834	135.18	38.085	127.44
40.916	39.288	93.846	46.269	81.497	87.362
66.547	54.749	102.24	116.31	31.633	90.633
34.811	89.783	67.38	29.472	53.137	60.933
33.512	23.102	82.778	63.681	149.48	55.128
38.882	27.058	98.875	18.154	116	71.731
37.232	63.032	40.567	2.4888	164.97	47.09
9.4842	44.836	68.058	72.264	25.644	50.297
61.578	160.58	85.64	145.75	21.388	45.349
56.197	47.422	48.424	52.26	44.674	43.339
43.22	38.344	85.988	17.333	165.83	73.461
51.968	76.024	67.538	52.94	69.152	61.926
21.77	70.854	119.2	7.7936	110.62	108.58
76.962	38.54	92.478	45.439	54.414	61.264
53.378	41.545	89.456	12.324	2.6577	140.43
25.392	34.881	38.023	4.246	74.967	66.744
37.952	83.135	68.315	37.696	63.188	107.32
38.217	96.521	90.872	90.146	136.13	86.408
38.523	85.887	57.701	166.98	73.787	82.084
48.238	25.256	58.995	31.011	41.346	37.048
27.151	75.515	72.651	93.767	126.93	76.604
16.277	55.756	133.68	87.272	24.737	47.245
24.551	39.551	70.78	92.064	36.336	123.37
37.388	122.16	81.709	44.782	131.34	82.808
69.76	37.597	55.847	89.227	74.265	94.404
57.627	76.562	93.375	85.73	63.465	108.66
47.693	87.282	62.014	85.014	49.086	79.848
131.96	90.257	31.794	92.052	83.992	92.415
54.112	48.585	86.258	69.915	74.084	104.75
46.181	68.013	87.286	112.18	83.487	83.616
149.93	33.631	89.643	48.142	86.813	103.87
21.968	88.092	72.217	46.226	68.309	76.966
77.257	53.291	73.495	45.817	60.514	70.121
18.901	42.231	94.488	65.98	82.83	74.495
29.102	37.39	72.674	122.17	124.98	53.579
29.958	75.814	66.385	153.09	76.563	104.16
47.244	133.17	98.034	44.815	47.028	86.4
153.19	61.286	51.589	142.82	103.13	99.548
82.976	59.676	53.309	37.866	74.346	102.54
29.026	21.329	45.302	77.47	81.454	78.691
18.793	45.093	59.269	32.998	65.405	68.359
13.077	90.495	34.24	34.781	47.28	112.29
40.13	32.243	89.738	34.16	19.449	93.884
144.46	116.71	61.3	72.823	99.126	90.816
75.979	28.095	51.339	151.78	37.465	163.03
53.199	66.73	104.7	71.586	169.92	163.36
20.656	52.455	68.543	64.571	39.666	32.199
33.55	112.03	88.435	83.564	35.429	156.06
56.465	14.295	93.533	155.36	149.02	70.829
27.362	78.454	86.095	98.411	68.448	34.402
24.05	31.502	81.387	32.365	45.643	34.353
13.712	30.72	96.15	23.694	56.318	67.047
26.915	38.764	99.642	13.334	50.921	16.959
33.103	39.565	89.182	164.67	144.43	65.181
14.023	30.667	45.385	78.074	102.62	14.599
43.59	24.764	92.083	102.43	7.0625	15.426
162.8	114.73	77.591	65.28	44.506	153.87
5.5689	26.18	44.72	112.75	48.109	31.786
84.803	111.89	91.932	80.647	53.502	49.069
44.011	66.25	56.56	46.752	68.391	90.763
20.212	50.632	90.068	53.081	44.827	156.37
5.7507	87.593	101.96	76.141	78.612	92.367
148.71	87.792	78.106	65.299	57.949	98.6
9.6443	167.06	59.958	51.97	71.054	83.174
15.542	52.166	57.122	107.59	60.784	68.304
4.1564	50.512	95.827	90.413	88.785	73.306
21.715	88.144	95.581	82.04	74.521	121.74
117.82	26.441	59.8	56.247	50.851	80.28
54.134	76.691	101.28	34.967	169.74	88.015
44.177	62.798	12.075	147.39	48.808	39.169
41.571	83.958	68.169	127.75	82.441	39.567
2.5244	85.051	60.322	32.897	60.491	90.676
100.28	70.928	77.212	40.184	46.714	139
47.864	80.569	96.2	73.2	54.282	69.633
20.906	78.421	47.149	135.13	61.833	23.017
72.595	73.892	88.308	100.11	134.97	22.476
48.512	20.829	63.466	86.321	114.18	25.007
74.76	54.951	86.198	96.279	74.375	66.065
71.337	59.68	92.213	94.721	57.269	13.606
49.75	113.03	46.59	91.995	146.91	27.429
42.751	88.428	64.66	69.584	26.25	86.693
24.748	34.293	85.189	109.69	62.186	30.368
26.846	60.338	51.601	20.838	37.242	43.118
47.601	97.935	115.27	66.895	89.219	148.87
14.672	70.856	89.073	45.606	91.993	65.024
33.944	45.401	81.068	65.1	29.01	35.312
119.67	61.652	92.671	19.931	81.056	68.762
132.19	31.808	85.595	122.07	41.246	135.85
34.713	106.22	94.062	114.77	92.796	54.426
58.756	103.8	71.61	80.564	53.769	90.024
85.984	82.734	70.632	26.405	72.448	103.69
32.656	96.752	60.417	166.14	46.373	57.722
90.976	107.24	72.202	41.664	73.555	84.135
38.677	123.06	74.738	69.779	106.34	98.517
33.006	37.589	70.277	86.329	47.291	98.494
63.992	83.635	58.085	5.7013	88.47	60.27
38.748	67.559	48.78	73.605	97.304	155.45
65.132	68.389	99.146	17.24	69.309	35.381
36.034	90.918	90.735	96.956	35.432	59.7
57.922	52.764	60.483	63.248	113.26	48.346
36.623	76.809	99.649	53.164	77.62	45.826
150.94	39.832	150.35	85.485	46.355	103.51
100.72	34.7	51.529	17.82	118.9	67.48
	55.807	30.457	165.55	65.92	120.04
	34.236	80.951	55.264	56.337	92.27
	7.7181	42.516	95.11	67.737	87.851
	41.637	57.957	10.444	87.742	41.67
	78.984	57.574	79.659	93.731	145.28
	39.858	88.273	75.489	90.439	24.064
	19.55	44.564	98.26	48.836	76.078
	62.198	173.26	70.674	95.182	99.131
	27.137	83.96	84.775	55.338	95.099
	26.145	64.513	42.252	91.922	76.731
	32.458	82.683	33.104	68.005	70.19
	42.14	56.417	159.15	49.975	19.579
	51.881	72.599	97.719	129.78	73.012
	64.772	82.955	112.02	53.166	115.85
	9.548	75.319	140.42	41.456	55.889
	57.195	100.88	95.286	72.068	121.77
	14.296	16.693		150.84	66.252
	17.764	56.278		51.66	143.44
	84.469	99.543		96.729	127.22
	19.973	77.886		70.891	82.015
	27.482	81.387		106.7	39.295
	50.013	94.535		89.436	96.38
	99.387	37.113		106.41	20.614
	53.946	78.079		108.7	86.077
	40.565	39.85		22.982	128.67
	34.574	81.169		14.612	119.42
	45.348	52.626		37.374	86.442
	34.992	35.902		65.715	85.039
	56.248	41.357		56.783	37.443
	161.93	60.8		51.698	37.991
	46.883	27.012		138.05	43.071
	36.805	67.554		103.58	74.603
	33.913	28.315		19.391	72.386
	83.442	30.844		48.946	106.17
	91.482	40.205			91.025
	67.453	37.022
	62.966	73.496
	39.396	48.584
	35.023	70.584
	77.62	78.98
	56.492	81
	93.735	76.036
	58.733	21.83
	92.748	79.582
	84.3	85.232
	82.314	56.027
	47.073	67.847
	43.5	69.439
	92.797	38.361
	109.26	74.545
	54.333	28.326
	64.862	25.578
	76.341	30.178
	62.036	34.54
	62.645	50.225
	104.36	57.976
	87.925	73.54
	55.198	40.87
	51.724	82.552
	78.787	67.808
	32.177	72.112
	55.292	99.529
	101.83	84.295
	47.662	83.381
	41.105	48.427
	36.813	96.942
	89.762	79.631
	96.376	93.867
	51.448	124.06
	47.701	93.545
	50.424	72.732
	51.072	150.76
	85.669	106.75
	69.436	44.043
	65.197	108.8
	75.298	43.499
	84.285	108.61
	52.043	72.566
	147.27	98.857
	64.732	85.002
	112.11	101.21
	81.493	81.415
	58.318	52.307
	106.12	33.236
	80.183	80.247
	65.492	86.141
	81.8	107.33
	38.502	71.561
	58.847	101.04
	83.111	88.213
	60.306	96.28
	55.53	69.954
	52.495	4.9729
	67.773	93.686
	90.633	82.135
	61.66	37.146
	48.208	86.986
	72.137	135.7
	76.212	29.744
	47.74	20.556
	63.952	125.68
	57.805	92.655
	50.362	62.558
	95.32	2.7103
	81.782	79.161
	49.508	107.11
	112.33	61.594
	54.493	54.986
	78.834	82.711
	145.47	100.95
	70.777	67.421
	11.419	24.27
	63.566	137.52
	73.964	46.789
	66.884	83.431
	37.985	81.16
	87.487	59.899
	41.679	81.367
	15.33	44.562
	58.727	28.167
	67.997	19.049
	82.617	92.271
	95.926	89.971
	154.29	88.649
	75.968	68.825
	42.53	101.29
	57.147	54.099
	41.996	89.068
	59.975	49.77
	106.93	48.072
	64.423	87.942
	10.461	93.991
	50.723	85.942
	13.368	94.5
	42.818	81.952
	24.396	64.726
	23.51	109.51
	15.908	104.15
	139.07	78.759
	64.798	48.236
	19.273	87.41
	37.179
	13.48
	67.957
	58.337

## Sheet: Supplementary Fig. 4
Actin FSC		Arp2/3 FSC		CCS
Map	Phase Randomized Masked Map	Map		0.36
1	1	0.99818		1
0.99974	0.64045	0.99756		0.48
0.99831	0.20022	0.99203		0.44444
0.99295	-0.165	0.97708		0.6
0.97622	-0.27359	0.93417		0.44444
0.93702	-0.23129	0.91873		0.66667
0.89832	-0.12679	0.85804		0.46875
0.90965	-0.11593	0.61932		1
0.92918	-0.10321	0.41536		0.54688
0.94274	-0.070768	0.20661		0.66667
0.94749	-0.025026	0.15033		0.8
0.93409	-0.0019626	0.11784		0.8
0.88867	-0.011427	0.11849		0.6
0.81371	-0.032409	0.056445		0.22222
0.74023	-0.045613	0.067184		1
0.74832	-0.029602	0.088995		0.33333
0.76626	0.012534	0.050616		0.75
0.77487	0.038024	0.014066		0.47337
0.75599	0.065968	0.033982		0.66667
0.70931	0.069153	-0.0025431		0.57851
0.6286	0.053071	0.0013346		0.5625
0.58378	0.035824	-0.030006		0.55556
0.57003	0.027961	0.027699		0.65089
0.52641	0.015428	0.0055634		0.33333
0.47118	0.010702	0.0063382		1
0.48091	-0.015761	-0.00027232		0.64
0.49329	-0.050629	0.044972		1
0.46063	-0.072778	-0.011536		0.5625
0.38111	-0.060729	0.031493		0.44444
0.2964	-0.018567	0.014176		0.44444
0.26908	0.0115	0.01615		0.5
0.29128	0.022754	0.024226		0.44444
0.31068	0.0089152	-0.013353		0.66667
0.30186	-0.0035806	0.033904		0.5
0.27758	-0.0060904	0.011427		0.5
0.24021	-0.0026763	-0.0018823		0.75
0.19233	0.0074581	0.019783		0.5
0.15001	-0.0041077	0.0072621		0.5625
0.1208	-0.019129	0.0074269		0.65625
0.10757	-0.035761	-0.00063674		0
0.090685	-0.038621	0.0048816		1
0.052906	-0.043353	-0.00047101		0.48
0.048029	-0.033926	-0.0058087		0.57143
0.07966	-0.035182	-0.011856		1
0.12015	-0.032392	0.0055878		0.4375
0.097356	-0.02958	0.029389		0.66667
0.037797	-0.017869	-0.015326		0.6
-0.027115	0.0029351	0.013007		0.66667
-0.02915	0.0046378	0.0015115		0.5625
-0.00016242	-0.0025776	-0.0012896		0.64
0.031407	-0.022841	0.0091721		0.5
0.021202	-0.036168	-0.012864		0.6
0.0085464	-0.021527	-0.0038043		1
0.019075	0.0078179	0.0082001		0.5625
0.036737	0.039554	0.0192		0.66667
0.056206	0.052297	0.0079216		1
0.054263	0.049685	-0.018997		0.44444
0.036747	0.037281	0.020942		0.44444
0.015333	0.02493	0.0033468		1
0.026113	0.022209	0.015582		0.66667
0.043349	0.025904	0.024562		0.375
0.054569	0.031868	0.028756		0
0.034966	0.030528	-0.0087496		0.49383
0.0080399	0.031336	0.003856		0.5
-0.0051045	0.028125	0.012094		0.5
0.0003363	0.018386	0.0055194		0.71429
0.0067588	0.0056593	0.0093864		0.66667
0.01059	-0.0012939	-0.0059127		0.5
0.0039731	-0.012044	0.0025551		0.66667
0.0012724	-0.016758	0.012106		0.66667
0.0088775	-0.023835			0.44444
-0.00040859	-0.020394			0.8
-0.012049	-0.022549			0.5
-0.032216	-0.019723			0.45
-0.038243	-0.016535			0.48
-0.02782	-0.01715			0.55556
-0.0037376	-0.0083674			0.66667
0.021445	0.00084835			0.5625
0.024174	0.01181			0.65625
0.0023409	0.019532			1
				0.66667
				1
				0.66667
				0.85714
				0.76923
				0.875
				0.66667
				0.66667
				0.375
				1
				0.75
				0.5625
				0.5858
				0.66667
				0.5625
				0.22222
				1
				1
				0.375
				1
				1
				0.66667
				0.5
				0.5
				0.75
				1
				0.48
				0.75
				0.22222
				0.66667
				0.48
				0.75
				0.5
				0.44444
				0.66667
				0.75
				0.75
				0.33333
				1
				0.6
				0.8
				0.6
				0.5
				0.66667
				0.5
				0.25
				0.66667
				0.61224
				0.66667
				0.75
				0
				1
				0.5625
				0.66667
				0.25
				0.66667
				0.66667
				0.8
				0.44444
				0.5
				0.5625
				0.44444
				1
				0.75
				0.8
				0.49587
				0.66667
				0.375
				0.5
				0.5
				0.36
				0.9
				0.44444
				0.48
				1
				0.66667
				0.83333
				0.66667
				0.66667
				1
				0.44444
				0.61224
				0.5
				0.6
				1
				0.83333
				0.75
				0.66667
				0.5
				0.5
				1
				0.66667
				0.8
				0.66667
				0.66667
				0.85714
				0.46875
				0.85714
				0.48
				0.66667
				0.40816
				0.6875
				0.375
				1
				0.8
				0.75
				0.66667
				0.5
				0.66667
				0.66667
				0.5
				0.44444
				0.73469
				0.65625
				0.5625
				0.59546
				0.75
				0.5
				0.72727
				0.66667
				0.44444
				0.55556
				0.8125
				0.83333
				1
				0.51852
				0.5102
				0.48
				0.69444
				1
				0.66667
				0.33333
				0.85714
				0.44628
				0.32
				0.75
				0.71429
				0.66667
				0.66667
				0.75
				0.09375
				0.8
				0.33333
				0.5
				0.4
				0.75
				0.22222
				0
				0.375
				0.57143
				0.44444
				0.75
				0.66667
				0.5
				0
				0.48
				0.75
				0.5
				1
				0.60494
				0.48
				0.48
				0
				0.25
				0.5
				0.66667
				0.66667
				0
				0.66667
				0
				1
				0
				0.66667
				1
				0.66667
				0.76562
				0
				0
				0
				0.33333
				0.30556
				0
				0.33333
				0.44444
				0
				0
				0.22222
				0.8
				0.75
				0
				0.75
				0.33333
				1
				0
				0.66667
				0.41667
				0
				0.5625
				0
				0
				1
				0
				0.5625
				0.33333
				0.66667
				0
				0.66667
				1
				0.65625
				0.44444
				0.48
				0.25
				0.48
				1
				0
				1
				0.85714
				0
				0.75
				0.64
				0.42857
				0.75
				0.66667
				1
				0
				0
				0.44444
				0.66667
				0.6
				0
				0.59259
				0
				0.21875
				0.66667
				0
				0.83333
				0.66667
				0.83333
				0.22222
				0.22222
				1
				0.25
				0
				0
				0.33333
				0
				0
				0.44444
				0.6
				0
				0
				0
				0.5625
				0
				0
				1
				0.52083
				0.5
				0.36
				0.25
				0.84028
				0.43599
				0.5625
				1
				0.66667
				0.37037
				0
				0
				0.33333
				1
				0.4375
				0.33333
				1
				0
				0.16
				0.65625
				0.33333
				0.5
				0.66667
				0.75
				0.66667
				0.66667
				0.33333
				0.44444
				0.44444
				0.375
				0.49383
				0.48611
				0.6
				0.63556
				0.47337
				0.55556
				0.63636
				0.44444
				0.6
				0.85714
				0.65625
				0.75
				0.33333
				1
				0.33333
				0.57143
				0.44444
				0.8
				0.5625
				0.71429
				0.48
				0.53472
				0.37037
				0.66667
				0.36
				0.61224
				1
				1
				0.4898
				0.375
				0.53778
				0.60185
				0.59259
				0.66667
				0.66667
				0.44444
				0.54688
				1
				0.66667
				0.54688
				0.45
				0.5625
				0.66667
				0.5
				0.5625
				0.69136
				0.75
				0.66667
				0.375
				0.51852
				0.85714
				0.3125
				0.33333
				1
				0.54688
				0.39062
				0.5
				0.64
				0.66667
				0.375
				0.4898
				0
				1
				0.75
				0.75
				0.66667
				1
				1
				0.8
				1
				0.5625
				0.6
				0.48
				0.5625
				0.75
				0.40816
				0.44444
				0.57143
				0.69136
				1
				1
				0.66667
				0.5
				0.5
				0.64
				0.72
				0.6
				0.375
				0.66667
				0.5
				0.66436
				0.66667
				0
				0.6
				0.66667
				0.64
				0
				0.33333
				0.75
				1
				0.44444
				0.44444
				0.875
				0.75
				0.66667
				0.8
				0.75
				0.69444
				1
				0.66667
				0.4375
				0.5625
				0.66667
				1
				0.4375
				0
				0.5
				1
				1
				0.5
				0.85207
				0.66667
				0.5
				0.5
				0.66667
				1
				0.66667
				0.66667
				1
				0
				0.44444
				0.5
				0.44444
				0.44444
				1
				0.5
				0
				0.66667
				0.48
				0.66667
				0.5625
				0.52893
				1
				1
				0.66667
				0.8
				0
				0.48
				0.63905
				0.83333
				0.66667
				0.5
				0.5
				0.6
				0.54545
				0.5
				0.39062
				1
				0.6
				0.66667
				0.4375
				0.83333
				0.62222
				0.66667
				0.54688
				0.5625
				0.66667
				0.8
				0.4321
				1
				0.77778
				0.5
				0.66667
				1
				1
				0.33333
				0.33333
				0.8
				1
				0.78107
				0.5
				0.75
				0.44444
				0.66667
				0.44444
				0.49587
				0.66667
				0.22222
				0.76562
				0.65625
				0.78571
				1
				1
				0.375
				0.55556
				0.8
				0.5625
				0.66667
				0.5
				0.66667
				1
				1
				0.66667
				0.66667
				0.75
				0.22222
				0.44444
				0.69136
				0.57143
				0.66667
				1
				0.375
				0.22222
				1
				0.5
				0.22222
				0.36
				0.66667
				0
				0.66667
				0.5
				0.44444
				0.625
				0
				0.875
				0.11111
				0.6875
				0.41667
				0.79012
				0.66667
				0.54578
				0.69444
				0.54688
				0.5
				0.65625
				0.75
				0.16
				0.1875
				0.66667
				0.2449
				0
				0.12
				1
				0.51852
				0.5
				0.59259
				0
				0
				0
				0.75
				1
				0.22222
				0.66667
				0.22222
				0.40816
				0.4
				0.75
				0
				0
				0.6
				0.375
				0.8
				0
				0.65625
				0.58667
				0.48
				0.66667
				0.6
				0.5625
				1
				0.66667
				0.66667
				0.75
				0.8
				0.5625
				0.66667
				0.85714
				0.8
				0.83333
				0.6
				0.48
				0.57851
				0.40816
				0.5
				0
				0.66667
				0
				0.66667
				0.625
				0
				0.85714
				0.66667
				0.33333
				0
				0
				0
				0
				0.48
				0.22222
				0.69444
				0
				0
				0.66667
				0.11111
				0
				0.39506
				1
				0
				0
				0.5
				0.9
				0
				0
				0.44444
				0
				0.48
				0.64
				0.75
				0.5
				1
				0
				0.66667
				0.44444
				0.83333
				0.75
				0.33333
				0.44444
				0.8
				0
				0.5625
				0.66667
				0.5625
				0.625
				0.69136
				1
				0.4
				0.66667
				0.61224
				0.375
				0.8
				0.5625
				0
				0.22222
				0
				0
				0.33333
				0.6
				0.8
				0.33333
				0.66667
				0.44444
				0.44444
				0.375
				0.375
				0
				0
				0
				0
				0.66667
				0.66667
				0
				0.2
				0.22222
				0.11111
				0.66667
				0.8
				0.33333
				0
				0.25
				0.27778
				0.33333
				0.44444
				0.66667
				0
				0
				0
				0.66667
				0
				1
				0.33333
				0
				0.66667
				0.33333
				0.54688
				0.44444
				1
				0
				0
				0.66667
				0.59929
				0.44444
				0
				0.6
				0.32
				1
				0
				0.375
				0.61224
				0.54
				0.75
				0.45
				0.50926
				0.66667
				1
				0.5
				0.22222
				0.6
				1
				0.75
				0.49383
				0.125
				0.22222
				0.69333
				0.54
				1
				0.7063
				0.66667
				0
				0.64
				0.39062
				0.9
				0.61224
				1
				0.49383
				1
				0.5
				0.66667
				0.44444
				0.75
				0.75
				1
				0.44444
				0.61224
				0.48
				0.66667
				0.52469
				0.6
				0.57143
				0.6
				0.5
				0.81818
				0.66667
				0.41667
				0.5625
				0.75
				1
				0.66667
				0.66667
				0.66667
				1
				0.83333
				0.44444
				1
				0.66667
				0.66667
				0.75
				0.44444
				1
				0.5
				0.66667
				0.6
				0.66667
				0.66667
				0.8
				0.57143
				0.75
				0.44444
				0.5
				0.66667
				0.66667
				0.75
				0.66667
				0.66667
				0.375
				0.66667
				0.44444
				0.8
				0.66667
				1
				0.22222
				1
				0.375
				0.55556
				0.33333
				0.375
				0.66667
				0.77778
				0.51852
				0.41667
				0.44444
				0.22222
				0.57143
				0.66667
				0.63
				0.44444
				0.75
				0.83333
				0.75
				0.6
				0.66667
				0.5
				0.5625
				0.66667
				0.5
				0.5
				0.75
				0.55556
				0.44444
				0.44444
				0.125
				0.4
				1
				0.625
				0.75
				0.4898
				1
				0.48
				0.49383
				0.44444
				0.83333
				0.75
				0.5
				0.46875
				0.8
				1
				0.75
				0
				0.64
				1
				0.37037
				0.9
				0.66667
				0.66667
				0.66667
				0.75
				0.66667
				0.75
				0.65625
				0.66667
				1
				0.53846
				0.66667
				1
				0.5
				0.44444
				0.4898
				0.8
				0.8
				0.83333
				0.33333
				1
				0.4898
				0.44444
				0.44444
				0.66667
				0.44444
				0.5
				0.61224
				0.44444
				0.39506
				0.66667
				1
				0.48
				0.66667
				0.66667
				0.66667
				0.66667
				0.7438
				0.33333
				0.66667
				1
				0.36
				0.6
				0.6
				0.83333
				0.46222
				0.33333
				1
				0.66667
				0.66667
				0.41667
				0.66667
				0.375
				0.63636
				0.66667
				0.5
				0.83333
				0.5625
				0.8
				0.5625
				0.55556
				0.5102
				0.59504
				0.66667
				0.6
				0.5
				0.44444
				0.25
				0.66667
				0.375
				1
				0.5
				0.8
				0.8
				0.66667
				0.5625
				0.41667
				1
				0.57143
				0.44444
				0.44444
				0.5
				1
				0.5625
				0.48
				0.54545
				0.48
				0.5625
				0.69444
				0.55556
				0.66667
				1
				0.5
				1
				0.85714
				0.5625
				0.56
				0.83333
				0.33333
				0.8
				0.5
				0.6
				0.4898
				0.66667
				0.83333
				0.5102
				0.64
				1
				0.46875
				0.46875
				0.75
				1
				0.65625
				0.625
				0.66667
				0.44444
				0.66667
				0.8
				0.5625
				0.41667
				0.48
				0.66667
				0.66667
				0.66667
				1
				0.7
				0.33333
				0.48
				0.24
				0.66667
				0.71429
				0.44444
				0.48
				1
				0.66667
				0.375
				0.55556
				0.52066
				0.75
				0.88889
				0.69136
				1
				1
				0.4321
				0.66667
				0.34028
				0.66667
				0.44444
				0.375
				0.875
				0.2449
				0.45562
				0.66667
				0.65625
				0.64
				0.8
				0.5858
				0.75
				0.66667
				0.8
				0.6
				1
				1
				0.63636
				0.33333
				0.75
				0.66667
				1
				0.40816
				1
				0.66667
				0.66667
				0.73469
				0.66667
				1
				0.375
				0.75
				1
				0.55556
				0.25
				0.66667
				0.66667
				1
				0.66667
				0.75
				0.66667
				0.66667
				0.8
				0.625
				0.66667
				0.8
				0.75
				1
				0.66667
				0.44444
				0.66667
				0.54545
				0.4898
				0.75
				0.4375
				0.66667
				0.44444
				1
				0.6
				0.66667
				0.83333
				0.66667
				0.66667
				1
				0.52
				0.5
				0.64
				0.44444
				0.39062
				0.6
				1
				1
				0.66667
				0.85714
				0.83333
				0.66667
				0.66667
				0.375
				0.54545
				1
				0.75
				0.6
				0.66667
				1
				0.61224
				0.6
				1
				1
				0.85714
				0.88889
				0.5
				1
				0.22222
				0.75
				1
				0.8
				0.71429
				0.48
				0.5
				0.56009
				0.66667
				0.8
				0.66667
				1
				0.66667
				0.66667
				0.44444
				0.5
				0.88235
				0.69444
				0.85714
				0.5625
				0.75
				0.85714
				0.66667
				0.44444
				0.36
				0.25
				0.66667
				0.66667
				0.66667
				0.55556
				0.44444
				0.4898
				1
				0.66667
				1
				0.59504
				0.5
				0.83333
				1
				0.88889
				1
				0.44444
				0.5625
				0.75
				1
				0.5625
				1
				0.83333
				0.5
				0.6
				0.875
				0.75
				0.52734
				0.5
				1
				0.54688
				0.44444
				0.66667
				0.5625
				0.625
				1
				1
				0.85714
				0.76562
				0.33333
				0.66667
				0.5
				0.83333
				0.64
				0.8
				0.75
				0.66667
				0.5625
				0.5
				0.75
				1
				0.66667
				0.41667
				0.22222
				0.66667
				0.8
				0.56
				0.69444
				1
				0.41667
				0.44444
				0.48
				0.44444
				0.59259
				0.65625
				0.8
				0.74667
				0.66667
				0.76562
				0.4898
				0.66667
				0.53254
				0.75
				0.5625
				0.64
				0.5
				0.6
				0.66667
				0.65625
				0.625
				0.55556
				0.66667
				0.66667
				0.57143
				0.75
				0.5625
				0.33333
				1
				0.65625
				0.71429
				0.75
				0.66667
				0.66667
				0.57143
				0.5625
				0.71429
				0.54
				0.5
				0.5
				0.33333
				0.66667
				1
				0.5858
				0.66667
				0.66667
				0.6
				0.77778
				0.85714
				0.58333
				0.66667
				0.75
				0.5625
				0.66667
				0.66667
				0.72
				0.44628
				0.55556
				0.75
				0.5625
				1
				0.66667
				0.66667
				0.37037
				0.5
				1
				0.66667
				0.55556
				0.6
				1
				0.8
				0.75
				0.4898
				1
				0.44444
				0.39669
				0.83333
				0.71429
				0.66667
				0.48
				0.22222
				0.66667
				0.66667
				0.73469
				0.375
				1
				0.64
				0.52941
				1
				0.66667
				0.44444
				0.4375
				1
				0.25
				0.5
				0.66667
				0.55556
				0.83333
				0.8
				0.5
				0.61224
				0.66667
				0.50926
				0.66667
				0.44444
				0.83333
				0.75
				0.6
				0.75
				1
				0.66667
				0.63
				1
				0.66667
				0.71429
				0.66667
				0.5
				0.66667
				0.75
				0.5625
				0.66667
				0.375
				0.48
				0.66667
				0.42
				1
				0.66667
				0.57143
				1
				0.66667
				0.67347
				1
				1
				0.66667
				0.22222
				0.44444
				0.72727
				0.41667
				0.66667
				0.5
				0.66667
				0.59504
				0.75
				0.69444
				0.4321
				0.6
				0.66667
				0.5
				0.625
				0.44444
				0.44444
				0.75
				1
				0.75
				0.44444
				0.66667
				0.375
				0.76562
				0.75
				1
				0.66667
				0.6
				0.64
				0.66667
				0.66667
				0.85714
				0.66667
				1
				0.22222
				0.44444
				1
				0.64
				0.375
				0.75
				0.72727
				0.81
				0.5625
				0.44444
				0.57143
				1
				0.5625
				0.4
				0.6
				0.66667
				0.8
				1
				1
				1
				1
				0.4375
				0.8
				0.66667
				0.41667
				0.55556
				0.64
				1
				0.5
				0.44444
				0.5
				0.66667
				0.6
				0.64
				1
				0.48
				0.8
				0.75
				0.83333
				0.6
				0.5
				1
				0.8
				0.36
				1
				1
				0.48
				0.66667
				1
				0.48
				0.22222
				0.66667
				0.44444
				0.48
				0.5
				1
				1
				1
				0.49587
				0.58594
				0.5625
				0.57143
				0.59259
				0.71429
				0.75
				0.5
				0.6875
				0.46222
				0.66667
				0.66667
				0.75
				0.40816
				0.49
				0.8
				0.71429
				0.5625
				0.44444
				1
				0.59504
				0.625
				0.58667
				0.36
				0.76562
				0.55556
				0.75
				0.40816
				0.5
				0.66667
				0.83333
				0.59259
				0.85714
				1
				0.375
				0.4898
				0.71429
				0.6
				1
				0.66667
				0.7
				0.80889
				1
				0.54688
				0.8
				1
				0.6
				1
				0.22222
				0.5
				0.57143
				1
				0.66667
				0.66667
				0.66667
				1
				0.75
				0.69136
				0.72959
				0.6
				0.66667
				0.57143
				0.5
				0.66667
				0.66667
				0.44444
				0.64
				1
				1
				0.75
				0.44444
				0.75
				1
				0.6
				1
				0.71429
				0.63636
				0.66667
				0.41667
				0.44444
				0.6
				0.375
				0.75
				0.47091
				0.48
				0.66667
				0.66667
				1
				0.64
				1
				0.66667
				0.4898
				0.64
				0.66667
				0.48
				0.49887
				0.75
				0.5625
				0.66667
				0.22222
				0.375
				0.69444
				0.5625
				0.66667
				0.66667
				0.41667
				0.66667
				1
				0.69136
				0.44444
				1
				0.59259
				0.6
				0.55556
				0.8
				1
				0.45
				0.66667
				0.66667
				0.8
				0.66667
				0.54688
				0.8
				0.32653
				0.83333
				0.6
				0.5625
				0.61224
				0.66667
				0.75
				0.5
				0.75
				0.625
				0.53061
				1
				0.57618
				0.22222
				0.44444
				0.56
				0.66667
				0.75
				0.66667
				0.44444
				0.66667
				0.44444
				0.56
				0.5
				0.75
				0.75
				0.66667
				0.66667
				0.64
				0.66667
				0.5102
				1
				0.6
				0.875
				1
				0.75
				0.8
				0.57143
				0.66667
				0.6
				0.5
				0.44444
				0.57143
				0.5
				0.8
				0.8
				0.7
				1
				1
				0.64
				1
				1
				0.66667
				0.66667
				0.75
				0.66667
				0.22222
				0.55556
				0.69444
				0.5
				0.48
				0.66667
				0.75
				0.8
				0.33333
				0.75
				1
				0.66667
				0.375
				0.66667
				0.375
				0.66667
				0.8
				0.8
				0.54688
				0.66667
				0.71429
				0.66667
				0.52066
				0.33333
				0.66667
				1
				0.48
				0.61111
				0.41667
				0.66667
				0.375
				0.73469
				0.88889
				0.66667
				0.66667
				0.44444
				0.75
				1
				0.66667
				1
				0.44444
				0.61224
				0.66667
				0.44444
				0.44444
				0.375
				0.64
				0.33333
				0.49383
				0.66667
				0.66667
				1
				0.66667
				0.66667
				0.75
				0.8
				0.73469
				1
				0.83333
				0.6
				0.65625
				0.5
				0.83333
				0.59694
				0.69444
				0.6
				1
				0.48
				1
				0.66667
				0.75
				0.66667
				0.44628
				0.375
				0.48
				0.66667
				1
				0.66667
				0.69136
				1
				0.48
				0.8
				0.66667
				0.66667
				0.5
				0.5
				0.66667
				0.66667
				0.5
				0.55556
				0.75
				0.49383
				0.57143
				0.6
				0.66667
				0.66667
				0.66667
				0.5
				0.22222
				0.41667
				1
				0.22222
				0.83333
				0.66667
				1
				0.44444
				0.61111
				0.66667
				0.71429
				0.55556
				0.66667
				1
				0.66667
				0.1875
				0.44444
				1
				0.81
				1
				1
				0.75
				0.66667
				1
				1
				0.66667
				0.75
				0.375
				0.50781
				0.6
				1
				1
				1
				0.62222
				0.75
				0.8
				0.875
				0.6
				0.55556
				0.5625
				0.44218
				0.66667
				0.44444
				0.66667
				0.41667
				0.375
				0.75
				0.75
				0.73469
				0.5625
				0.6
				0.64
				0.75
				0.52066
				0.66667
				0.75
				0.75
				0.66667
				0.66667
				0.63
				0.66667
				1
				0.66667
				0.83333
				0.66667
				0.65972
				0.5
				0.54688
				0.44444
				0.375
				1
				0.66667
				0.375
				0.55903
				0.55363
				1
				0.6
				0.83333
				0.66667
				0.8
				0.6
				0.58824
				0.63556
				0.6875
				0.66667
				0.75
				0.5625
				0.22222
				0.75
				0.33333
				0.5
				0.75
				0.5625
				0.44444
				0.55102
				0.5
				0.55556
				0.44444
				0.75
				0.44444
				0.66667
				0.66667
				1
				0.66667
				0.66667
				0.66667
				0.66667
				0.5
				0.5
				0.48
				0.75
				0.44444
				1
				0.66667
				0.66667
				1
				0.65625
				0.5
				0.5
				0.75
				0.66667
				0.6
				1
				0.64
				1
				0.57143
				0.5625
				0.66667
				0.75
				0.375
				0.6
				0.66667
				1
				0.40816
				0.55556
				0.66667
				0.44444
				0.65625
				0.5625
				0.44444
				0.66667
				0.375
				0.66667
				0.66667
				0.61224
				0.66116
				0.66667
				0.66667
				1
				1
				0.8
				1
				0.49587
				0.66667
				1
				0.55556
				0.66667
				0.48
				0.66667
				0.46875
				0.48
				0.83333
				0.33333
				0.48
				1
				0.66667
				0.5625
				0.375
				0.5
				0.66667
				0.44444
				0.22222
				0.44444
				1
				0.375
				0.66667
				0.75
				0.66667
				0.5051
				0.75
				0.5625
				0.75
				1
				0.75
				1
				0.66667
				0.71429
				0.44444
				1
				0.66667
				0.2449
				0.81818
				0.48
				1
				1
				0.75
				0.46222
				1
				0.57851
				0.66667
				0.84028
				0.48
				0.66667
				0.66667
				0.5327
				0.69444
				0.66667
				0.66667
				0.5625
				0.61224
				0.44444
				0.44444
				0.5625
				0.44444
				0.44444
				0.59259
				0.44444
				1
				0.5
				0.375
				0.5
				0.66667
				0.63
				0.5
				0.71429
				0.66667
				0.67347
				0.66667
				0.66667
				1
				0.52066
				0.6
				1
				0.66667
				0.75
				0.375
				0.66667
				0.71429
				0.83333
				0.75
				0.61111
				0.44444
				0.41667
				0.5
				0.57851
				0.77778
				0.33333
				0.77778
				0.75
				1
				1
				0.7
				0.66667
				0.5
				0.6
				1
				0.75
				0.69444
				0.6
				0.75
				0.61224
				0.61224
				0.44444
				0.5
				0.6
				1
				0.5858
				0.75
				0.25
				0.69444
				0.88889
				0.6
				0.41667
				0.83333
				0.75
				0.44444
				0.75
				0.75
[truncated: 14,385 more rows]

## Sheet: Supplementary Fig. 5 
Filament density		Barbed end density
mean	std	mean	std
10283	5365.1	9107.8	5105.6
11177	5603.5	9896.6	5143.5
12062	6322.8	10373	5556.4
12618	6717.8	10475	5431.1
13114	7000.1	10249	5412
13442	7119.6	10003	5283.8
13685	7417.2	9815.1	5339.1
14006	7921.9	9936.6	5267
14234	7973	9925.8	5090.7
14437	8022.5	10153	5228.5
14460	7897	10196	5248.3
14637	8105.6	9837.7	5011.4
14721	7837.2	9712.3	4578.4
14819	8068	9727.3	4747.7
14563	7811.9	9562.9	4724.4
14580	7627.1	9547.1	4522.2
14452	7535.3	9465.5	4589.5
14423	7569.5	9331.4	4483.7
14417	7738	9315.2	4477.7
14298	7794.8	9035.6	4237.2
14286	7522.4	8881.8	4186.8
14157	7618.4	8677.8	4384.9
14097	7290.4	8531.4	3903.4
14205	7244.5	8511.1	3761.4
14169	7113.3	8472.8	3671
13993	6987.8	8345.8	3706
14057	6949.9	8360.3	3711.3
13812	6921.7	8214.8	3772
13626	6675.5	8024.5	3599.2
13513	6758.2	8023.5	3767.6
13789	6568.9	7975.9	3759.6
13769	6608.9	7986	3904.8
13783	6676.4	7858	3922.6
13863	6722.1	8037.2	4042.5
13610	6103.5	8012	3812.8
13477	5949.9	7851.7	3643.6
13289	5936.5	7857.8	3622.2
13188	6009.7	7790.1	3496.8
13086	5986.5	7721.2	3389.8
12963	5727.5	7649.9	3359.2
12868	5774.7	7492.3	3354.6
12978	5679.8	7645.2	3293.6
12981	5757.7	7632.1	3484.4
12747	5650.4	7397.3	3332.1
12709	5757.3	7289	3372
12890	5627.7	7435	3412.2
12563	5464.1	7062.6	3256.4
12543	5535.8	7112.5	3228.7
12577	5697.6	7090.4	3295.1
12540	5729.7	7129.7	3390.1
12643	5648.5	7280.4	3267.3
12689	5584.5	7174.6	3220.5
12434	5537	7035.2	3195.5
12426	5657.1	7116.3	3149.9
12386	5643.6	7201.1	3066.8
12387	5521	7049.5	2960.8
12360	5377.1	7240.9	3168.3
12284	5346.2	7005	2998.7
12217	5442.7	7187.9	3218.3
12121	5398.1	6876.5	3021
11992	5294.6	6594.8	2828.8
11767	5175.8	6475.2	2666.9
11548	5023.8	6269.7	2541.5
11473	5314.9	6091.3	2700.3
11206	5092.2	5868.1	2598.8
11141	5173.5	5813.2	2753.9
10964	4830.9	5704.4	2585.2
10888	4778.6	5678.2	2469.4
10887	4822.8	5471.8	2416.5
10971	4756.7	5680	2436.5
11001	4739.9	5817	2429.5
10848	4914.7	5862.5	2626.9
10842	5095.9	5925.9	2819
10990	5258.2	6082.5	2857.6
11011	5188.8	6104.9	2783.2
10907	5125.8	6142.9	2739.4
11117	5157.8	6308.9	2920.4
10982	4985.5	6286.3	2999.1
10907	4902.4	6190.6	2912.5
10884	4875.5	6153.9	2712.8
10716	4977.2	6065.3	2883.6
10771	5147.9	5992.4	2938.4
10696	5180.4	5840.3	2872.4
10577	4963.9	5755.9	2680.3
10420	5023.8	5632.1	2696.5
10105	4733.2	5395	2664.5
9891.7	4488.8	5233.4	2659.2
10006	4794.4	5161	2545.9
9958.2	4608.9	5235.8	2344.6
10005	4839.8	5091.1	2385.4
9831.2	4820	4934	2412.2
9861.8	4657	4931.8	2187.6
9722	4320.6	5044.6	2203.3
9473.5	4404.4	4934.4	2458
9252.8	4333.7	4918.6	2490.5
9258.7	4357.2	4951.5	2607.9
9038.3	4249.1	4804.5	2813.4
8850.5	4393.6	4812.2	2971.3
8629.5	4234.3	4735	2995.7
8716.3	4380.9	4679	2900.9

## Sheet: Supplementary Fig. 6
protruding sub-domain																			transition sub-domain																			resting sub-domain
dorsal						middle						ventral							dorsal						middle						ventral							dorsal						middle
Forward filament		parallel filament		backward filament		Forward filament		parallel filament		backward filament		Forward filament		parallel filament		backward filament			Forward filament		parallel filament		backward filament		Forward filament		parallel filament		backward filament		Forward filament		parallel filament		backward filament			Forward filament		parallel filament		backward filament		Forward filament		parallel filament		backward filament
mean (%)	std	mean (%)	std	mean (%)	std	mean (%)	std	mean (%)	std	mean (%)	std	mean (%)	std	mean (%)	std	mean (%)	std		mean (%)	std	mean (%)	std	mean (%)	std	mean (%)	std	mean (%)	std	mean (%)	std	mean (%)	std	mean (%)	std	mean (%)	std		mean (%)	std	mean (%)	std	mean (%)	std	mean (%)	std	mean (%)	std	mean (%)	std
0.53333	0.50332	0.46667	0.50332	0	0	0.82361	0.23645	0.068732	0.16399	0.10766	0.10703	0.80905	0.22716	0.052263	0.11062	0.13868	0.2276		0.74339	0.22912	0.21958	0.24176	0.037037	0.11111	0.69914	0.23618	0.16022	0.13428	0.14064	0.17002	0.72362	0.18535	0.18051	0.17096	0.095873	0.1521		0.68849	0.35829	0.27183	0.33217	0.039683	0.10119	0.56536	0.20683	0.34533	0.17226	0.089311	0.087887
0.775	0.263	0.225	0.263	0	0	0.8016	0.2324	0.10497	0.18325	0.09343	0.091075	0.83977	0.23556	0.061714	0.13141	0.098512	0.21852		0.81558	0.20525	0.15411	0.20567	0.030303	0.1005	0.70592	0.2176	0.15432	0.12625	0.13976	0.15137	0.70878	0.17416	0.16914	0.16221	0.12209	0.15361		0.74074	0.2846	0.22222	0.24958	0.037037	0.098625	0.56126	0.20944	0.32135	0.18843	0.11739	0.11675
0.77	0.33838	0.18	0.249	0.05	0.1118	0.77112	0.25633	0.089001	0.14092	0.13988	0.12718	0.81296	0.2291	0.089815	0.13692	0.097222	0.2185		0.82847	0.21504	0.15069	0.21883	0.020833	0.072169	0.70076	0.19514	0.14994	0.13346	0.1493	0.13979	0.68845	0.20011	0.16855	0.16644	0.14299	0.17359		0.74352	0.2875	0.19306	0.21266	0.063426	0.13023	0.5431	0.17515	0.32826	0.16615	0.12864	0.10692
0.83333	0.2357	0.13333	0.18257	0.033333	0.074536	0.78589	0.26212	0.10202	0.16023	0.11209	0.11149	0.80741	0.23141	0.094444	0.13894	0.098148	0.21865		0.83056	0.21565	0.14861	0.21921	0.020833	0.072169	0.71079	0.197	0.135	0.11218	0.1542	0.13494	0.67747	0.20772	0.16996	0.16157	0.15258	0.18737		0.66389	0.2706	0.22708	0.2204	0.10903	0.14972	0.53943	0.17659	0.33535	0.14281	0.12522	0.081665
0.83333	0.2357	0.14167	0.19454	0.025	0.055902	0.81812	0.21011	0.086659	0.13186	0.095216	0.090777	0.69567	0.22984	0.16328	0.20622	0.14105	0.22821		0.85897	0.21078	0.12179	0.21141	0.019231	0.069338	0.72036	0.19533	0.12893	0.11094	0.15071	0.13278	0.65295	0.2186	0.19618	0.18641	0.15087	0.18654		0.56978	0.31842	0.33997	0.33707	0.090249	0.13649	0.54818	0.17808	0.30297	0.1499	0.14885	0.085868
0.86111	0.22153	0.11806	0.18336	0.020833	0.051031	0.82796	0.1864	0.077129	0.11932	0.094912	0.081677	0.66156	0.29795	0.15262	0.17672	0.18582	0.31941		0.87821	0.21141	0.096154	0.20369	0.025641	0.09245	0.68799	0.178	0.14734	0.11583	0.16468	0.12922	0.64062	0.22712	0.18085	0.17046	0.17853	0.20059		0.51555	0.36356	0.41466	0.38598	0.069792	0.12827	0.50775	0.18688	0.34059	0.16494	0.15166	0.090339
0.89815	0.18059	0.083333	0.13944	0.018519	0.045361	0.82265	0.17026	0.090644	0.13453	0.086703	0.055521	0.66401	0.21635	0.14401	0.1546	0.19198	0.23984		0.83333	0.3074	0.063492	0.18343	0.10317	0.27378	0.65965	0.1708	0.17928	0.16534	0.16106	0.11203	0.59214	0.25288	0.17448	0.17621	0.23339	0.26783		0.56466	0.36199	0.34397	0.3715	0.091369	0.14747	0.50533	0.16106	0.34551	0.15223	0.14916	0.084085
0.9127	0.16929	0.071429	0.13113	0.015873	0.041996	0.82929	0.15275	0.088055	0.11731	0.082655	0.05249	0.65596	0.18176	0.1538	0.13395	0.19023	0.22747		0.81905	0.3029	0.078571	0.15155	0.10238	0.26785	0.64277	0.13016	0.18326	0.14934	0.17397	0.11289	0.61944	0.28146	0.15397	0.13898	0.22659	0.22269		0.57563	0.3343	0.3119	0.34448	0.11246	0.14732	0.49147	0.14512	0.34993	0.1438	0.1586	0.086142
0.89425	0.18707	0.079777	0.1363	0.025974	0.068721	0.81278	0.13576	0.099994	0.093139	0.087227	0.054005	0.61114	0.25844	0.23471	0.29929	0.15415	0.18131		0.80437	0.29849	0.063889	0.11395	0.13175	0.27718	0.65183	0.14282	0.162	0.16549	0.18616	0.13471	0.55859	0.31125	0.12417	0.11949	0.31724	0.29906		0.51923	0.32818	0.32708	0.32769	0.15369	0.19116	0.47686	0.14035	0.36704	0.1551	0.1561	0.083997
0.85887	0.19075	0.099278	0.12568	0.041847	0.074325	0.78759	0.16655	0.12048	0.091515	0.091922	0.08464	0.6825	0.11522	0.17139	0.16496	0.14611	0.15031		0.7812	0.29416	0.083944	0.12498	0.13486	0.26727	0.65972	0.17053	0.17279	0.16338	0.16749	0.12888	0.49154	0.28833	0.17404	0.13816	0.33442	0.29499		0.57305	0.34434	0.2838	0.30225	0.14314	0.16975	0.49286	0.13094	0.34851	0.1492	0.15863	0.081634
0.86667	0.17638	0.088889	0.11111	0.044444	0.080123	0.78904	0.15632	0.12899	0.086973	0.081969	0.079001	0.71214	0.12325	0.15635	0.15329	0.13151	0.12393		0.70595	0.36431	0.084524	0.11794	0.20952	0.35123	0.63375	0.14148	0.17446	0.14802	0.1918	0.12276	0.44915	0.28818	0.21596	0.17455	0.33489	0.22907		0.5713	0.31806	0.24937	0.23017	0.17932	0.1728	0.48766	0.12715	0.34684	0.14718	0.16551	0.098019
0.85952	0.1805	0.096032	0.12064	0.044444	0.080123	0.82367	0.11324	0.10474	0.085163	0.071593	0.065234	0.73302	0.14623	0.13976	0.16057	0.12722	0.11761		0.70119	0.35719	0.094048	0.13117	0.20476	0.3484	0.65024	0.13079	0.17648	0.13551	0.17328	0.10632	0.45619	0.28454	0.21363	0.18757	0.33018	0.2369		0.53584	0.30648	0.29022	0.23904	0.17393	0.16757	0.48802	0.16016	0.35091	0.13203	0.16107	0.13349
0.9	0.13887	0.071875	0.10474	0.028125	0.052504	0.85486	0.11285	0.10793	0.088816	0.037208	0.041768	0.72167	0.12987	0.13929	0.16198	0.13905	0.12372		0.68154	0.36603	0.10547	0.14492	0.21299	0.34938	0.64207	0.14273	0.18321	0.1398	0.17472	0.118	0.42375	0.2871	0.22404	0.19354	0.35221	0.22935		0.5686	0.28405	0.29367	0.21985	0.13774	0.14683	0.49689	0.15786	0.35676	0.12979	0.14635	0.11869
0.85633	0.15754	0.11445	0.12817	0.029221	0.055859	0.84142	0.10499	0.10709	0.081495	0.051482	0.046162	0.72551	0.10194	0.12512	0.13749	0.14938	0.13532		0.60435	0.39507	0.13526	0.20674	0.26039	0.36304	0.64351	0.18034	0.188	0.16931	0.16849	0.12022	0.49211	0.33918	0.22604	0.21049	0.28185	0.23774		0.56886	0.2998	0.2918	0.27632	0.13934	0.23533	0.48796	0.15458	0.36789	0.12972	0.14414	0.12056
0.87531	0.15591	0.10123	0.12996	0.023457	0.046628	0.80362	0.11894	0.11948	0.09257	0.076899	0.060752	0.7516	0.13734	0.10217	0.14375	0.14624	0.13576		0.55632	0.39724	0.14853	0.21711	0.29515	0.37626	0.64976	0.17379	0.1699	0.15328	0.18034	0.13606	0.46931	0.3278	0.25924	0.26425	0.27145	0.23021		0.56036	0.2798	0.30933	0.25935	0.13031	0.23327	0.46997	0.14048	0.39936	0.13021	0.13067	0.1195
0.86358	0.17452	0.11296	0.14995	0.023457	0.046628	0.81347	0.11	0.11809	0.09321	0.068432	0.054889	0.75167	0.11282	0.085833	0.12964	0.1625	0.13762		0.52445	0.40741	0.14443	0.22347	0.33112	0.39969	0.68441	0.13189	0.15724	0.13321	0.15835	0.10415	0.44265	0.29263	0.28294	0.2566	0.27441	0.19873		0.59417	0.28011	0.26506	0.22888	0.14077	0.24119	0.51026	0.19145	0.36574	0.15928	0.124	0.12244
0.84506	0.20432	0.13148	0.18642	0.023457	0.046628	0.78997	0.072465	0.12809	0.08094	0.081936	0.058219	0.76965	0.11376	0.11538	0.13894	0.11497	0.12582		0.59783	0.37989	0.13598	0.21137	0.26619	0.35328	0.71421	0.14898	0.1128	0.099205	0.17299	0.097407	0.46245	0.29102	0.26352	0.21566	0.27403	0.22171		0.58812	0.29402	0.27357	0.23434	0.13831	0.23501	0.49883	0.19612	0.36727	0.17592	0.1339	0.12575
0.78248	0.33379	0.18932	0.32665	0.028205	0.057564	0.7789	0.080106	0.13206	0.08473	0.089041	0.058834	0.76659	0.11504	0.095198	0.12046	0.13821	0.13368		0.65173	0.34296	0.13238	0.19511	0.21589	0.30243	0.72346	0.1557	0.097261	0.10511	0.17928	0.108	0.48112	0.25119	0.23462	0.20416	0.28426	0.2225		0.57877	0.3247	0.28779	0.27214	0.13344	0.24681	0.46989	0.18276	0.38112	0.18574	0.14899	0.13244
0.79359	0.32858	0.18675	0.3244	0.019658	0.039432	0.78921	0.071974	0.10356	0.06799	0.10723	0.053013	0.77028	0.12331	0.063456	0.097173	0.16626	0.13068		0.6082	0.33095	0.13701	0.19926	0.25479	0.3094	0.73344	0.15819	0.10249	0.11155	0.16407	0.11419	0.49117	0.24586	0.22181	0.20898	0.28702	0.22603		0.59387	0.31417	0.2731	0.28511	0.13304	0.23327	0.47192	0.16697	0.39292	0.17574	0.13516	0.12389
0.78571	0.32165	0.20635	0.32055	0.0079365	0.02381	0.83034	0.055658	0.069466	0.049464	0.10019	0.04903	0.78542	0.11445	0.063364	0.087523	0.15122	0.11448		0.61951	0.32205	0.14356	0.21121	0.23693	0.30817	0.69795	0.13157	0.11347	0.11102	0.18858	0.12243	0.48523	0.24912	0.18849	0.19791	0.32628	0.2929		0.54222	0.3049	0.29387	0.28876	0.16391	0.22835	0.47192	0.14989	0.38937	0.14384	0.13872	0.14019
0.84259	0.18724	0.15	0.18061	0.0074074	0.022222	0.81653	0.066811	0.054845	0.050162	0.12862	0.06206	0.74646	0.12725	0.078333	0.091342	0.17521	0.13586		0.68608	0.27624	0.15327	0.22253	0.16065	0.20034	0.73172	0.12599	0.099757	0.12904	0.16852	0.11677	0.49268	0.24457	0.19689	0.18962	0.31043	0.28677		0.53718	0.31892	0.30753	0.3028	0.15529	0.20448	0.49581	0.15672	0.34922	0.14052	0.15497	0.16623
0.82546	0.19047	0.16759	0.18589	0.0069444	0.020833	0.81289	0.074008	0.054716	0.049512	0.13239	0.062836	0.72969	0.1426	0.081995	0.093748	0.18831	0.15037		0.71413	0.28268	0.15163	0.21598	0.13424	0.18192	0.7407	0.13426	0.093399	0.115	0.1659	0.12632	0.53249	0.18965	0.21979	0.20298	0.24772	0.23666		0.54736	0.30193	0.30401	0.28765	0.14863	0.16954	0.52422	0.17585	0.3225	0.12667	0.15327	0.15888
0.79002	0.19472	0.19013	0.1956	0.019853	0.038372	0.79752	0.098259	0.058314	0.060387	0.14416	0.076072	0.6886	0.11773	0.084286	0.07759	0.22711	0.12622		0.72112	0.27625	0.15124	0.2098	0.12764	0.17577	0.73978	0.0957	0.10237	0.10405	0.15785	0.12167	0.4941	0.23587	0.24035	0.22915	0.26555	0.30185		0.54396	0.31366	0.29113	0.29836	0.16491	0.17364	0.51287	0.18417	0.30478	0.13357	0.18235	0.17553
0.81004	0.1874	0.17051	0.18196	0.019444	0.037913	0.80395	0.10947	0.041034	0.04471	0.15502	0.11009	0.66812	0.1216	0.08846	0.082027	0.24342	0.14931		0.76906	0.20189	0.11552	0.14983	0.11542	0.14831	0.74139	0.06843	0.084619	0.083224	0.17399	0.10889	0.54974	0.27619	0.23385	0.25262	0.21641	0.25802		0.53355	0.27994	0.2652	0.2755	0.20125	0.19651	0.46802	0.18219	0.32657	0.1419	0.20541	0.16571
0.81759	0.22517	0.12731	0.13824	0.055093	0.11051	0.80827	0.096317	0.031034	0.041094	0.16069	0.099446	0.67195	0.13091	0.091765	0.083644	0.23629	0.15734		0.72902	0.26187	0.1032	0.14487	0.16778	0.25303	0.71064	0.12866	0.091837	0.079052	0.19752	0.1238	0.52903	0.33101	0.20143	0.23018	0.26954	0.32201		0.54848	0.2935	0.25997	0.27067	0.19154	0.1882	0.48588	0.19949	0.29847	0.16569	0.21565	0.172
0.83595	0.18672	0.11776	0.12745	0.046296	0.084893	0.80933	0.097145	0.03566	0.049367	0.15501	0.090172	0.6225	0.10065	0.11534	0.10969	0.26216	0.1499		0.76977	0.20335	0.076155	0.12359	0.15408	0.16937	0.67368	0.19031	0.1123	0.11194	0.21402	0.15256	0.53543	0.32995	0.15649	0.24174	0.30808	0.34086		0.52389	0.27486	0.27599	0.27135	0.20013	0.17552	0.46864	0.17866	0.29103	0.12336	0.24033	0.16993
0.83092	0.19294	0.11948	0.13044	0.049603	0.08738	0.81426	0.11716	0.028382	0.048339	0.15736	0.097271	0.57399	0.15054	0.10981	0.13881	0.3162	0.19848		0.76659	0.20664	0.064435	0.11814	0.16897	0.18331	0.69504	0.16743	0.11683	0.10668	0.18813	0.14024	0.47237	0.32454	0.1855	0.29454	0.34214	0.31448		0.55607	0.29201	0.23976	0.26931	0.20417	0.18754	0.4781	0.18717	0.26821	0.14324	0.25369	0.1747
0.86889	0.14495	0.10333	0.12195	0.027778	0.060007	0.82167	0.10911	0.024432	0.040092	0.1539	0.093555	0.51981	0.14853	0.12303	0.15716	0.35716	0.19439		0.74656	0.24434	0.059167	0.13371	0.19427	0.2314	0.68808	0.16523	0.1299	0.13134	0.18202	0.14147	0.4881	0.32623	0.12381	0.19321	0.3881	0.3513		0.52362	0.28721	0.20642	0.25167	0.26996	0.2204	0.48174	0.21611	0.27158	0.17896	0.24669	0.20868
0.86229	0.14147	0.10808	0.11849	0.02963	0.061111	0.81528	0.11984	0.031142	0.040613	0.15358	0.1032	0.50714	0.15001	0.15255	0.16326	0.34031	0.1828		0.76852	0.22443	0.082622	0.1475	0.14885	0.19481	0.63827	0.1642	0.15736	0.1553	0.20437	0.16925	0.55524	0.36257	0.15556	0.27676	0.28921	0.32694		0.5467	0.27029	0.19141	0.26329	0.26189	0.20758	0.4875	0.22259	0.25509	0.18782	0.25741	0.2107
0.89398	0.14936	0.078246	0.13177	0.027778	0.060007	0.78572	0.10378	0.030342	0.049856	0.18393	0.089892	0.43111	0.2023	0.15889	0.17778	0.41	0.20908		0.74182	0.23731	0.1053	0.19264	0.15288	0.20292	0.67414	0.19972	0.14685	0.15644	0.17901	0.17371	0.52508	0.3403	0.1681	0.27533	0.30683	0.32865		0.55484	0.28526	0.20106	0.27955	0.24409	0.19976	0.44606	0.27165	0.29313	0.26074	0.26081	0.22067
0.89445	0.15788	0.08015	0.13213	0.025397	0.054062	0.81469	0.11452	0.031591	0.051542	0.15372	0.099962	0.42892	0.21284	0.19176	0.17621	0.37931	0.21209		0.71823	0.26745	0.12902	0.23723	0.15275	0.19246	0.64798	0.22369	0.14684	0.18024	0.20518	0.16125	0.45987	0.31083	0.19022	0.25815	0.34991	0.30953		0.48817	0.29334	0.26183	0.33832	0.25	0.21092	0.49423	0.22733	0.26617	0.22993	0.23961	0.19984
0.89833	0.15099	0.069624	0.11425	0.032049	0.056305	0.79007	0.11891	0.029293	0.047485	0.18063	0.094791	0.44132	0.22551	0.20645	0.15896	0.35223	0.20596		0.72944	0.27212	0.12207	0.24625	0.14849	0.19491	0.617	0.21879	0.17112	0.18168	0.21188	0.17715	0.50994	0.28449	0.11975	0.11298	0.37031	0.30713		0.51662	0.27335	0.23354	0.30221	0.24983	0.16416	0.49606	0.23507	0.27677	0.24324	0.22717	0.18566
0.91676	0.14928	0.062706	0.10601	0.020536	0.047255	0.77878	0.13735	0.029167	0.048637	0.19205	0.10535	0.49675	0.13496	0.17361	0.14526	0.32964	0.17915		0.72602	0.24158	0.1121	0.21472	0.16188	0.19135	0.58154	0.25047	0.18042	0.19346	0.23805	0.2072	0.56589	0.30125	0.14404	0.1449	0.29007	0.25657		0.56592	0.27797	0.20972	0.28885	0.22436	0.18648	0.48857	0.23022	0.28333	0.2545	0.22811	0.1804
0.91071	0.16773	0.070536	0.12756	0.01875	0.042184	0.77395	0.15016	0.031429	0.053367	0.19462	0.10881	0.525	0.12382	0.15278	0.14478	0.32222	0.19341		0.69096	0.21535	0.12519	0.214	0.18384	0.18485	0.5688	0.24229	0.20369	0.22011	0.22751	0.18336	0.49269	0.24207	0.20561	0.16663	0.3017	0.25978		0.53575	0.25871	0.26864	0.29376	0.19561	0.19582	0.51175	0.2706	0.2519	0.27102	0.23635	0.17172
0.91028	0.14751	0.075357	0.1424	0.014359	0.030368	0.76512	0.084154	0.054359	0.06815	0.18052	0.058986	0.53948	0.18605	0.14718	0.14259	0.31333	0.22591		0.73088	0.22214	0.12894	0.23652	0.14018	0.13436	0.56027	0.25117	0.18693	0.20394	0.2528	0.24269	0.53015	0.22042	0.18164	0.15724	0.28821	0.26727		0.53762	0.2672	0.22685	0.24127	0.23554	0.20924	0.484	0.25675	0.2676	0.23679	0.2484	0.18107
0.84268	0.17823	0.13012	0.17251	0.027202	0.048716	0.72954	0.083451	0.05878	0.069902	0.21168	0.092307	0.54484	0.15229	0.13603	0.12265	0.31913	0.22705		0.72381	0.20668	0.13343	0.19756	0.14276	0.1664	0.58985	0.19564	0.17	0.17386	0.24016	0.17754	0.5237	0.24163	0.21918	0.18532	0.25712	0.28472		0.52921	0.26457	0.24317	0.24809	0.22762	0.18518	0.52551	0.24655	0.25574	0.21536	0.21875	0.15185
0.82124	0.17246	0.14621	0.16295	0.032549	0.058351	0.75012	0.080834	0.056869	0.068891	0.19301	0.12503	0.6044	0.21753	0.1319	0.11935	0.26369	0.2174		0.60721	0.25116	0.2159	0.2868	0.17689	0.17411	0.5926	0.19002	0.14852	0.15214	0.25888	0.18899	0.4981	0.30805	0.25173	0.2589	0.25016	0.26971		0.53485	0.26419	0.2402	0.2484	0.22495	0.1953	0.51134	0.25109	0.24195	0.19137	0.24671	0.15362
0.76326	0.20098	0.17291	0.18559	0.063833	0.099993	0.7407	0.073516	0.060221	0.065382	0.19908	0.1308	0.59	0.27381	0.12381	0.15544	0.28619	0.25232		0.63194	0.27211	0.19063	0.20386	0.17743	0.24882	0.58553	0.18318	0.14589	0.14671	0.26858	0.18605	0.49813	0.30574	0.24686	0.26032	0.25501	0.27115		0.56972	0.26085	0.24861	0.25183	0.18167	0.17382	0.53255	0.25985	0.22861	0.16264	0.23884	0.16338
0.75447	0.25539	0.16242	0.19748	0.083114	0.15087	0.75476	0.11407	0.053919	0.060709	0.19133	0.13577	0.605	0.25773	0.13333	0.17213	0.26167	0.24242		0.6149	0.2854	0.19486	0.22442	0.19024	0.24106	0.60033	0.17055	0.1238	0.15318	0.27587	0.18067	0.46242	0.25685	0.31638	0.3137	0.2212	0.20969		0.56603	0.21925	0.23282	0.23265	0.20115	0.17581	0.52695	0.27434	0.23165	0.18169	0.2414	0.1738
0.67767	0.24531	0.18866	0.22556	0.13367	0.15568	0.7327	0.14001	0.079397	0.088109	0.18791	0.17927	0.63667	0.22881	0.13952	0.16891	0.22381	0.17028		0.55779	0.30943	0.24529	0.2465	0.19692	0.25354	0.60276	0.17736	0.1528	0.17131	0.24444	0.18028	0.4546	0.25698	0.32698	0.32383	0.21841	0.20151		0.59214	0.20848	0.22747	0.21573	0.18039	0.18218	0.5362	0.27719	0.21066	0.17845	0.25314	0.18042
0.67928	0.22327	0.1834	0.21672	0.13732	0.15326	0.67525	0.18038	0.10443	0.13034	0.22032	0.22146	0.61238	0.26895	0.15333	0.21499	0.23429	0.16145		0.58447	0.28521	0.22314	0.21912	0.19239	0.2554	0.64759	0.1501	0.13581	0.14435	0.21659	0.14824	0.49474	0.27359	0.30194	0.33904	0.20332	0.20081		0.59607	0.17773	0.22448	0.1831	0.17944	0.17078	0.50119	0.30152	0.23053	0.18943	0.26829	0.22112
0.6274	0.21586	0.25166	0.25665	0.12094	0.14272	0.64544	0.1935	0.1252	0.1613	0.22936	0.24029	0.61548	0.21135	0.11444	0.16514	0.27008	0.1472		0.57134	0.27371	0.22701	0.21126	0.20165	0.2639	0.62971	0.1807	0.12077	0.13938	0.24952	0.20366	0.47618	0.27243	0.30327	0.33789	0.22054	0.20931		0.63346	0.18448	0.18652	0.18566	0.18003	0.18146	0.53055	0.26774	0.18626	0.14716	0.28319	0.20814
0.629	0.23444	0.24319	0.26004	0.12781	0.15475	0.64625	0.18241	0.11883	0.14601	0.23493	0.21321	0.60143	0.22573	0.10444	0.17902	0.29413	0.17225		0.57598	0.26511	0.21939	0.18305	0.20463	0.26518	0.63891	0.16337	0.12492	0.12487	0.23617	0.15695	0.47078	0.2987	0.31229	0.38333	0.21693	0.19645		0.54778	0.23316	0.21718	0.20344	0.23504	0.26418	0.52082	0.25853	0.18302	0.14858	0.29615	0.22008
0.5851	0.17775	0.28078	0.24266	0.13413	0.147	0.68326	0.14722	0.12405	0.14455	0.19269	0.15789	0.62143	0.23177	0.105	0.17393	0.27357	0.15482		0.6066	0.19383	0.22465	0.19429	0.16875	0.17935	0.66505	0.12966	0.11166	0.1118	0.22329	0.11876	0.50155	0.31672	0.29009	0.38328	0.20836	0.20124		0.52897	0.25477	0.18004	0.19768	0.29099	0.28947	0.51257	0.25391	0.17512	0.15027	0.3123	0.23376
0.53863	0.2689	0.2669	0.23881	0.19447	0.16609	0.71002	0.16573	0.11429	0.14399	0.17569	0.15362	0.60856	0.2477	0.12944	0.18027	0.26199	0.13763		0.59705	0.18852	0.22396	0.19237	0.17899	0.16497	0.66263	0.12675	0.1187	0.11597	0.21867	0.13618	0.5036	0.33834	0.29585	0.39772	0.20055	0.18303		0.55452	0.22789	0.20444	0.19376	0.24104	0.23181	0.51339	0.25532	0.16375	0.16679	0.32285	0.24974
0.60082	0.31277	0.20741	0.25154	0.19177	0.17985	0.71661	0.14076	0.11519	0.14684	0.1682	0.11967	0.63439	0.2283	0.081667	0.14282	0.28394	0.18185		0.5987	0.18253	0.21215	0.20179	0.18915	0.17175	0.67756	0.13476	0.12009	0.1152	0.20235	0.13421	0.49902	0.33009	0.23692	0.34122	0.26406	0.27221		0.62613	0.22015	0.16806	0.1762	0.20581	0.2274	0.50766	0.25052	0.15334	0.18255	0.339	0.25869
0.66387	0.24968	0.16167	0.22386	0.17446	0.1446	0.68113	0.14354	0.14792	0.16827	0.17095	0.10615	0.59444	0.24537	0.105	0.14615	0.30056	0.19171		0.64858	0.20011	0.15768	0.17817	0.19375	0.17393	0.65564	0.18998	0.13101	0.12788	0.21335	0.14794	0.52476	0.35998	0.22032	0.34707	0.25492	0.28645		0.61288	0.21998	0.17276	0.1866	0.21437	0.22352	0.52118	0.2815	0.15446	0.17762	0.32436	0.27271
0.63018	0.25517	0.19554	0.22579	0.17429	0.18002	0.6621	0.11568	0.15417	0.17104	0.18373	0.095707	0.62369	0.19914	0.12381	0.19827	0.2525	0.16778		0.65111	0.18443	0.13407	0.18006	0.21481	0.1807	0.65071	0.19716	0.11669	0.13014	0.2326	0.15671	0.52097	0.34297	0.23244	0.3445	0.24659	0.27013		0.60536	0.22738	0.18631	0.22445	0.20833	0.22798	0.52226	0.25026	0.17754	0.16424	0.3002	0.24302
0.62966	0.26263	0.19979	0.24119	0.17055	0.15721	0.66123	0.082601	0.15314	0.1555	0.18562	0.094896	0.605	0.19945	0.13095	0.17622	0.26405	0.17405		0.6906	0.19185	0.09963	0.17137	0.20977	0.18238	0.62653	0.2051	0.14856	0.12683	0.22491	0.14383	0.55017	0.36017	0.18129	0.28493	0.26854	0.33519		0.57637	0.22492	0.19205	0.22517	0.23158	0.23247	0.50364	0.21141	0.17607	0.14953	0.32028	0.22861
0.64004	0.23726	0.20855	0.2279	0.15141	0.16343	0.68214	0.079902	0.14615	0.12002	0.1717	0.093908	0.57197	0.28084	0.175	0.23057	0.25303	0.1592		0.64293	0.25566	0.14705	0.26843	0.21002	0.19777	0.64842	0.23171	0.11506	0.12873	0.23652	0.18654	0.56595	0.35866	0.17482	0.29295	0.25924	0.33899		0.58153	0.20853	0.18723	0.21661	0.23124	0.18687	0.51327	0.22063	0.18673	0.16097	0.30001	0.21648
0.62833	0.21153	0.22516	0.21906	0.14651	0.13432	0.71661	0.15343	0.11853	0.11205	0.16486	0.092624	0.60916	0.29264	0.16626	0.19445	0.22458	0.18458		0.61569	0.21872	0.16801	0.2828	0.21631	0.17766	0.60578	0.24308	0.15599	0.13834	0.23823	0.17979	0.55861	0.35796	0.16374	0.28176	0.27765	0.34473		0.55024	0.23947	0.18679	0.21926	0.26298	0.23052	0.51648	0.16779	0.1947	0.15692	0.28882	0.15991
0.63006	0.15755	0.19869	0.15844	0.17125	0.13899	0.7836	0.16412	0.11348	0.095442	0.10292	0.10579	0.66073	0.28917	0.13253	0.14607	0.20674	0.1989		0.58578	0.26816	0.1563	0.26586	0.25792	0.25288	0.61323	0.24033	0.1825	0.17534	0.20427	0.16065	0.56984	0.3693	0.11865	0.17336	0.31151	0.33056		0.53427	0.27034	0.19544	0.23819	0.2703	0.26855	0.51134	0.17225	0.20947	0.17935	0.2792	0.16969
0.68916	0.17776	0.14266	0.12372	0.16817	0.12982	0.77381	0.13464	0.10587	0.09682	0.12032	0.095491	0.64125	0.25464	0.13083	0.13437	0.22792	0.19337		0.59361	0.27111	0.15587	0.26558	0.25052	0.24565	0.58746	0.22036	0.15446	0.16921	0.25807	0.17124	0.56746	0.36975	0.11111	0.17803	0.32143	0.32735		0.57183	0.28884	0.18609	0.21856	0.24208	0.27139	0.53229	0.15326	0.20573	0.17209	0.26199	0.1637
0.69483	0.17467	0.12086	0.12469	0.18431	0.14045	0.74214	0.12091	0.097202	0.078443	0.16065	0.09958	0.58606	0.21223	0.14818	0.1462	0.26576	0.18947		0.6409	0.23625	0.15208	0.26797	0.20702	0.14004	0.58768	0.21395	0.15777	0.16846	0.25455	0.1633	0.56548	0.37436	0.15079	0.19143	0.28373	0.31336		0.58433	0.26135	0.2014	0.19545	0.21427	0.20562	0.5407	0.20021	0.19847	0.17058	0.26082	0.1853
0.68929	0.17733	0.14994	0.14984	0.16077	0.13832	0.71972	0.094121	0.087361	0.087754	0.19292	0.12862	0.60429	0.27776	0.14095	0.14553	0.25476	0.23202		0.60909	0.27961	0.16699	0.26209	0.22392	0.24539	0.552	0.23901	0.19204	0.19562	0.25596	0.18301	0.50329	0.32421	0.16835	0.17542	0.32835	0.28978		0.58525	0.27549	0.23446	0.18961	0.18029	0.1902	0.5234	0.22871	0.23076	0.20521	0.24584	0.17681
0.64817	0.18233	0.20475	0.18147	0.14708	0.13506	0.72087	0.15192	0.065606	0.072502	0.21352	0.16474	0.58679	0.29556	0.19345	0.16965	0.21976	0.23564		0.59524	0.3073	0.15711	0.25007	0.24766	0.26748	0.56758	0.20758	0.21138	0.18786	0.22104	0.16286	0.45508	0.28577	0.19002	0.18167	0.3549	0.26952		0.53538	0.26925	0.26483	0.19942	0.19979	0.19611	0.51345	0.23924	0.2213	0.21573	0.26525	0.18569
0.5863	0.26585	0.25431	0.30004	0.15938	0.13955	0.73465	0.1333	0.062809	0.067914	0.20254	0.14917	0.60685	0.30066	0.17806	0.14831	0.2151	0.21338		0.64429	0.25314	0.16046	0.25781	0.19525	0.16249	0.5934	0.19128	0.21911	0.2007	0.18749	0.17225	0.45853	0.30347	0.16365	0.16328	0.37781	0.31207		0.54063	0.25715	0.2728	0.18705	0.18657	0.17708	0.53093	0.21413	0.22049	0.19649	0.24857	0.15072
0.59542	0.23687	0.23518	0.31278	0.1694	0.17451	0.7079	0.1191	0.074939	0.085147	0.21716	0.15714	0.56125	0.30529	0.17583	0.14774	0.26292	0.23362		0.67048	0.30345	0.1477	0.25992	0.18183	0.18732	0.60473	0.18684	0.19744	0.16266	0.19783	0.1745	0.4914	0.3474	0.12319	0.1509	0.38541	0.38118		0.54023	0.25217	0.26185	0.19013	0.19792	0.18021	0.55181	0.21861	0.20049	0.20527	0.24769	0.17565
0.65171	0.12122	0.19491	0.19398	0.15338	0.15639	0.70323	0.10937	0.079359	0.097151	0.21741	0.13583	0.58716	0.24786	0.15107	0.15199	0.26177	0.1909		0.60804	0.33455	0.13393	0.25329	0.25804	0.27641	0.65194	0.22902	0.14588	0.14457	0.20218	0.17255	0.51396	0.32981	0.11502	0.1258	0.37102	0.37417		0.55615	0.23348	0.25794	0.17778	0.18591	0.14482	0.57212	0.19201	0.19747	0.16963	0.23041	0.17829
0.58631	0.2639	0.14435	0.17985	0.26935	0.31391	0.66765	0.13253	0.10759	0.13275	0.22476	0.14074	0.55476	0.30638	0.15095	0.1664	0.29429	0.22192		0.64473	0.30809	0.087075	0.11792	0.2682	0.27388	0.65441	0.22578	0.15586	0.14088	0.18974	0.16845	0.53779	0.30795	0.13222	0.16481	0.32999	0.33309		0.57552	0.2646	0.263	0.22492	0.16149	0.14984	0.56254	0.19512	0.21907	0.18415	0.21839	0.17743
0.57343	0.26048	0.14747	0.17011	0.27909	0.30019	0.66406	0.12639	0.095034	0.13069	0.24091	0.14685	0.59143	0.25412	0.11095	0.13725	0.29762	0.17504		0.61577	0.31709	0.11916	0.17073	0.26507	0.26302	0.63072	0.1898	0.15274	0.14744	0.21654	0.15915	0.51401	0.32219	0.14313	0.17473	0.34286	0.32994		0.60629	0.26666	0.25522	0.25929	0.13849	0.16468	0.54431	0.18211	0.20342	0.18385	0.25227	0.17604
0.61441	0.19228	0.18845	0.17091	0.19715	0.13705	0.64211	0.14731	0.11184	0.16357	0.24606	0.13684	0.57778	0.2582	0.11111	0.13029	0.31111	0.20108		0.62919	0.32953	0.12823	0.17188	0.24258	0.26661	0.59797	0.24151	0.14841	0.15672	0.25362	0.19514	0.56306	0.29298	0.14361	0.17863	0.29333	0.30627		0.53774	0.26205	0.24103	0.20534	0.22123	0.2178	0.55201	0.17703	0.19692	0.17682	0.25107	0.16577
0.61716	0.20152	0.19113	0.17126	0.19171	0.1353	0.65472	0.16193	0.12403	0.16132	0.22125	0.15426	0.59333	0.2845	0.1	0.13494	0.30667	0.21804		0.64144	0.34622	0.13375	0.1936	0.22481	0.26978	0.60498	0.23536	0.14655	0.15829	0.24847	0.18431	0.5572	0.2927	0.12995	0.16187	0.31286	0.315		0.545	0.21793	0.22417	0.18038	0.23083	0.20053	0.57334	0.18553	0.1888	0.18096	0.23786	0.17773
0.65321	0.17568	0.16021	0.12647	0.18658	0.12908	0.66164	0.14207	0.13696	0.1692	0.2014	0.14699	0.60714	0.302	0.066667	0.14055	0.32619	0.30836		0.6192	0.35527	0.15875	0.2171	0.22205	0.29077	0.60061	0.26629	0.17299	0.18354	0.22639	0.1989	0.56923	0.28983	0.10872	0.15397	0.32205	0.32917		0.51021	0.25034	0.25075	0.21237	0.23904	0.21144	0.58953	0.25077	0.21661	0.21278	0.19386	0.21741
0.65016	0.098946	0.12519	0.11241	0.22465	0.11915	0.64764	0.17194	0.14737	0.18518	0.20498	0.16929	0.59952	0.28905	0.092619	0.12834	0.30786	0.2966		0.6151	0.35395	0.12603	0.20744	0.25887	0.3447	0.57293	0.17917	0.20332	0.1845	0.22375	0.22031	0.5963	0.29348	0.1237	0.18102	0.28	0.30804		0.51058	0.25381	0.21601	0.19303	0.27341	0.26779	0.62418	0.25786	0.18282	0.21195	0.193	0.21499
0.65538	0.16397	0.086552	0.087291	0.25807	0.14455	0.63808	0.17593	0.14599	0.17943	0.21593	0.18132	0.63452	0.30687	0.047619	0.10997	0.31786	0.30169		0.65667	0.31521	0.13944	0.22477	0.20389	0.29316	0.54316	0.19921	0.19367	0.19456	0.26317	0.22315	0.62341	0.30582	0.11913	0.16664	0.25746	0.31186		0.5033	0.26485	0.21171	0.2025	0.285	0.28012	0.57109	0.30608	0.2229	0.24555	0.20601	0.26115
0.66667	0.2	0.073333	0.084601	0.26	0.17881	0.635	0.18843	0.17099	0.16192	0.19401	0.15398	0.5281	0.34894	0.054286	0.1295	0.41762	0.36476		0.64716	0.31233	0.13625	0.20315	0.21659	0.27956	0.52135	0.22973	0.22374	0.19871	0.25491	0.24195	0.62194	0.2771	0.13694	0.20276	0.24111	0.29979		0.43298	0.26753	0.18487	0.17995	0.38214	0.34929	0.59257	0.29721	0.21226	0.21906	0.19516	0.2607
0.67432	0.25617	0.083355	0.093999	0.24233	0.23944	0.68962	0.16798	0.14386	0.12499	0.16652	0.12721	0.57196	0.31367	0.071429	0.11905	0.35661	0.32962		0.60418	0.32979	0.18774	0.2911	0.20808	0.27189	0.51343	0.20291	0.20129	0.18706	0.28528	0.23636	0.59509	0.33824	0.13953	0.19733	0.26538	0.34828		0.48045	0.28087	0.18785	0.18169	0.3317	0.32685	0.54392	0.32864	0.23511	0.20443	0.22098	0.26963
0.72214	0.23745	0.06873	0.096841	0.20913	0.22431	0.70602	0.18279	0.13437	0.11885	0.15961	0.14208	0.64815	0.28404	0.092857	0.12069	0.25899	0.25946		0.6586	0.35848	0.19607	0.29913	0.14533	0.25577	0.55485	0.1852	0.17026	0.12997	0.27489	0.23058	0.60397	0.34687	0.1281	0.18331	0.26794	0.35221		0.5112	0.32535	0.21243	0.21475	0.27637	0.27749	0.53861	0.33884	0.26984	0.24126	0.19155	0.21166
0.7172	0.22747	0.073571	0.099548	0.20923	0.2179	0.74966	0.18735	0.10953	0.10014	0.1408	0.14691	0.6119	0.28934	0.14607	0.16546	0.24202	0.26151		0.70096	0.30446	0.14816	0.20119	0.15088	0.25595	0.57457	0.16733	0.16202	0.10957	0.26341	0.20173	0.5937	0.33824	0.10986	0.16112	0.29645	0.35585		0.5362	0.29581	0.20843	0.21224	0.25536	0.22957	0.53585	0.28998	0.2787	0.21455	0.18545	0.18753
0.77183	0.18161	0.036508	0.079206	0.19167	0.18447	0.72343	0.18947	0.10705	0.094746	0.16952	0.17648	0.56889	0.22436	0.14889	0.16812	0.28222	0.23437		0.71306	0.29825	0.13774	0.18546	0.1492	0.25607	0.6119	0.2131	0.16149	0.10997	0.22661	0.17751	0.64555	0.28548	0.086708	0.15055	0.26774	0.29836		0.50388	0.27979	0.22257	0.23691	0.27354	0.23426	0.49562	0.2792	0.34414	0.23536	0.16024	0.18365
0.75737	0.21656	0.023077	0.072976	0.21955	0.212	0.73566	0.19003	0.10587	0.090233	0.15847	0.15849	0.54402	0.21738	0.17644	0.19621	0.27955	0.23536		0.68125	0.29357	0.14062	0.20046	0.17813	0.2663	0.61675	0.18187	0.15016	0.12173	0.2331	0.19841	0.59616	0.32256	0.07831	0.1449	0.32553	0.34245		0.58781	0.28435	0.21345	0.21825	0.19874	0.2132	0.50263	0.27377	0.3416	0.22467	0.15577	0.17809
0.73095	0.24377	0.021429	0.067763	0.24762	0.24458	0.70561	0.23623	0.13929	0.14402	0.15511	0.16511	0.465	0.14916	0.1825	0.15901	0.3525	0.17968		0.60795	0.29347	0.15846	0.21618	0.23359	0.27623	0.64366	0.17183	0.14105	0.12314	0.21529	0.18194	0.53821	0.30137	0.10644	0.17173	0.35534	0.34405		0.59335	0.28121	0.21376	0.23632	0.1929	0.2279	0.48575	0.27763	0.35831	0.22525	0.15593	0.17838
0.68429	0.32503	0.028571	0.090351	0.28714	0.33343	0.67632	0.23077	0.19041	0.1522	0.13327	0.15402	0.44833	0.15405	0.19083	0.16501	0.36083	0.1763		0.57889	0.32873	0.22111	0.29192	0.2	0.22976	0.6324	0.18135	0.15145	0.12118	0.21614	0.15624	0.55092	0.3194	0.11719	0.19497	0.3319	0.34425		0.62623	0.29511	0.18317	0.23685	0.1906	0.21697	0.44915	0.26269	0.33448	0.22287	0.21637	0.20745
0.65762	0.31501	0.028571	0.090351	0.31381	0.32628	0.66466	0.1956	0.19207	0.12204	0.14327	0.15684	0.43417	0.22119	0.1825	0.16678	0.38333	0.20371		0.57906	0.37878	0.21431	0.28894	0.20662	0.27045	0.65365	0.2279	0.1307	0.12043	0.21565	0.16321	0.58699	0.33653	0.071828	0.1448	0.34118	0.33962		0.64317	0.30526	0.17904	0.24828	0.1778	0.19673	0.41849	0.22869	0.34302	0.19159	0.23849	0.22449
0.71781	0.20596	0.02963	0.088889	0.25256	0.20607	0.60587	0.22064	0.23789	0.20458	0.15624	0.16628	0.39417	0.19203	0.18679	0.19323	0.41905	0.20956		0.53506	0.3582	0.24987	0.29075	0.21506	0.2739	0.65951	0.21679	0.14473	0.13205	0.19576	0.13036	0.64536	0.35251	0.072161	0.16498	0.28248	0.35396		0.66823	0.32301	0.19684	0.27351	0.13493	0.19041	0.45227	0.26387	0.28776	0.21214	0.25998	0.24192
0.73241	0.17933	0.048148	0.098758	0.21944	0.15298	0.60029	0.23335	0.23113	0.20174	0.16858	0.18369	0.44111	0.23463	0.18302	0.19417	0.37587	0.23303		0.54267	0.37321	0.24501	0.31274	0.21231	0.28407	0.68525	0.18424	0.12809	0.13267	0.18666	0.11437	0.60128	0.3998	0.085897	0.19387	0.31282	0.40421		0.6674	0.30529	0.18721	0.25926	0.14539	0.18266	0.47902	0.25311	0.27041	0.22714	0.25057	0.23412
0.7981	0.20141	0.055	0.092979	0.1469	0.1331	0.58739	0.22454	0.24918	0.20071	0.16343	0.17188	0.43008	0.23604	0.18778	0.22299	0.38214	0.22603		0.6135	0.3465	0.20957	0.31052	0.17692	0.21625	0.65725	0.20838	0.15206	0.14796	0.19069	0.12266	0.66364	0.36384	0.065385	0.17486	0.27098	0.36024		0.5971	0.29629	0.20475	0.25803	0.19815	0.19745	0.47559	0.24832	0.27799	0.23467	0.24643	0.23983
0.77667	0.2352	0.066667	0.12298	0.15667	0.14212	0.5799	0.2305	0.2381	0.20767	0.18199	0.18792	0.39556	0.27052	0.18111	0.20089	0.42333	0.29263		0.60722	0.34158	0.20373	0.30943	0.18905	0.21048	0.64058	0.24634	0.17193	0.16085	0.18749	0.14461	0.5506	0.38116	0.11905	0.19817	0.33036	0.37523		0.60054	0.29634	0.18139	0.25551	0.21807	0.22528	0.49444	0.24309	0.25357	0.23035	0.25198	0.22067
0.76016	0.20967	0.11667	0.17213	0.12317	0.11098	0.59131	0.22106	0.23523	0.20876	0.17346	0.18531	0.4037	0.2822	0.12222	0.18181	0.47407	0.26116		0.53423	0.3686	0.19816	0.30439	0.26761	0.29853	0.63176	0.25955	0.15289	0.13507	0.21535	0.18509	0.63736	0.4139	0.12088	0.20699	0.24176	0.38304		0.59384	0.31838	0.20817	0.24391	0.19799	0.23574	0.47381	0.21741	0.24405	0.19158	0.28214	0.22816
0.73222	0.21643	0.11722	0.17142	0.15056	0.13594	0.56361	0.21385	0.25111	0.21307	0.18528	0.14525	0.3664	0.30116	0.15168	0.22866	0.48192	0.24894		0.5044	0.371	0.20614	0.27623	0.28947	0.3483	0.56188	0.20402	0.15384	0.16325	0.28428	0.17909	0.65985	0.39357	0.082576	0.15601	0.25758	0.39724		0.57921	0.2932	0.2043	0.24714	0.21649	0.21478	0.46981	0.20395	0.21017	0.16467	0.32002	0.2148
0.75028	0.20987	0.12	0.17353	0.12972	0.11983	0.59014	0.173	0.22514	0.17447	0.18472	0.14776	0.38505	0.33579	0.125	0.23199	0.48995	0.26457		0.4868	0.35555	0.23408	0.30384	0.27912	0.31401	0.57395	0.21017	0.15463	0.16272	0.27142	0.18789	0.67172	0.38526	0.075758	0.1367	0.25253	0.38439		0.56768	0.37191	0.20062	0.30213	0.2317	0.30017	0.42641	0.23956	0.19334	0.17419	0.38025	0.28997
0.65053	0.26149	0.12804	0.15665	0.22143	0.14789	0.58872	0.21123	0.19242	0.1752	0.21886	0.1799	0.44972	0.37896	0.17222	0.3338	0.37806	0.30641		0.51534	0.37471	0.22783	0.29676	0.25682	0.3162	0.54026	0.21225	0.15964	0.15701	0.3001	0.2051	0.62424	0.37121	0.083333	0.11995	0.29242	0.38074		0.57447	0.37234	0.21071	0.32833	0.21481	0.30795	0.45083	0.2392	0.16379	0.15708	0.38537	0.29176
0.67083	0.2753	0.1125	0.1572	0.21667	0.17213	0.58677	0.24924	0.20402	0.18658	0.20922	0.24381	0.42127	0.37424	0.17222	0.3338	0.40651	0.31816		0.52085	0.38056	0.21844	0.30149	0.26071	0.32086	0.59272	0.18799	0.1409	0.15957	0.26638	0.18151	0.68788	0.38594	0.065152	0.11558	0.24697	0.38332		0.58333	0.35214	0.22994	0.32279	0.18673	0.23605	0.50544	0.27038	0.15242	0.15455	0.34214	0.30955
0.65159	0.27824	0.14444	0.21469	0.20397	0.13388	0.60321	0.28628	0.21905	0.22533	0.17774	0.22952	0.38869	0.35152	0.175	0.33437	0.43631	0.31322		0.55179	0.39614	0.18869	0.29599	0.25952	0.32513	0.5575	0.27161	0.10978	0.14592	0.33272	0.30562	0.6535	0.41315	0.055594	0.10673	0.29091	0.41512		0.58225	0.35721	0.19664	0.27949	0.22111	0.22183	0.49779	0.28685	0.14722	0.17526	0.35499	0.29874
0.6625	0.26239	0.1625	0.2488	0.175	0.14	0.65937	0.29254	0.15571	0.2147	0.18492	0.2112	0.54259	0.338	0.10556	0.17756	0.35185	0.36747		0.54025	0.38768	0.23274	0.28685	0.22701	0.27791	0.60831	0.29629	0.076972	0.10756	0.31472	0.31939	0.64188	0.3949	0.073077	0.11971	0.28504	0.3891		0.57734	0.3624	0.17898	0.2633	0.24369	0.24046	0.55381	0.29173	0.15256	0.18349	0.29363	0.25554
0.63333	0.23934	0.1425	0.21554	0.22417	0.18866	0.64098	0.29307	0.16683	0.22886	0.19219	0.21302	0.52275	0.31981	0.17963	0.23	0.29762	0.27108		0.55165	0.37617	0.19154	0.20883	0.2568	0.27372	0.60212	0.31695	0.065051	0.10663	0.33283	0.32174	0.6359	0.39662	0.079915	0.13436	0.28419	0.38902		0.57379	0.34474	0.18077	0.26018	0.24544	0.27308	0.51078	0.31097	0.19239	0.21561	0.29683	0.23585
0.63944	0.25696	0.13861	0.18509	0.22194	0.21896	0.61368	0.27806	0.17306	0.21884	0.21327	0.21428	0.51349	0.3271	0.15185	0.19956	0.33466	0.23256		0.5473	0.33907	0.2181	0.2029	0.2346	0.19749	0.59744	0.36944	0.039093	0.08503	0.36347	0.38361	0.58472	0.38188	0.088889	0.14077	0.32639	0.39154		0.54167	0.32976	0.22099	0.32129	0.23734	0.25198	0.48148	0.29729	0.21627	0.29828	0.30225	0.23277
0.64542	0.27161	0.097375	0.16835	0.2572	0.25551	0.61083	0.2776	0.1777	0.22741	0.21147	0.22859	0.50926	0.32394	0.15432	0.20036	0.33642	0.23342		0.54246	0.31492	0.22571	0.20532	0.23183	0.17457	0.63914	0.32755	0.035714	0.085516	0.32515	0.33819	0.57986	0.4022	0.072917	0.14004	0.34722	0.38735		0.50977	0.35886	0.20589	0.32065	0.28434	0.34768	0.45925	0.33002	0.20701	0.29651	0.33375	0.28113
0.54554	0.38895	0.12576	0.31232	0.3287	0.35741	0.56652	0.2424	0.2177	0.23945	0.21578	0.24764	0.53175	0.31362	0.1627	0.20602	0.30556	0.22666		0.53563	0.29455	0.2483	0.28496	0.21607	0.27313	0.66952	0.35095	0.035556	0.080393	0.29492	0.35463	0.58849	0.39415	0.068254	0.12679	0.34325	0.37524		0.59385	0.33586	0.12728	0.20201	0.27887	0.34176	0.51281	0.3546	0.1242	0.19989	0.36298	0.3523
0.56661	0.37605	0.12338	0.31206	0.31001	0.3383	0.54857	0.21989	0.23103	0.25482	0.2204	0.22699	0.47037	0.28611	0.18889	0.21392	0.34074	0.20448		0.50417	0.35062	0.24643	0.3155	0.2494	0.28175	0.74945	0.31081	0.025	0.070027	0.22555	0.30445	0.55897	0.39374	0.13974	0.19167	0.30128	0.36796		0.54216	0.31706	0.15359	0.21519	0.30425	0.33155	0.47152	0.36263	0.17481	0.27238	0.35367	0.35387
0.56483	0.34456	0.054924	0.10793	0.38025	0.37554	0.49623	0.23349	0.26865	0.23173	0.23512	0.25175	0.43286	0.29739	0.29381	0.22986	0.27333	0.23998		0.59643	0.41614	0.22857	0.37442	0.175	0.2859	0.73929	0.31943	0.026786	0.072367	0.23393	0.31349	0.48095	0.39441	0.21941	0.30111	0.29963	0.36954		0.50324	0.29076	0.14887	0.21243	0.34789	0.32739	0.47536	0.34247	0.17597	0.22791	0.34867	0.31852
0.57917	0.34384	0.069444	0.12371	0.35139	0.38042	0.4619	0.20485	0.27349	0.19247	0.2646	0.20259	0.42857	0.35275	0.34762	0.34416	0.22381	0.25246		0.52404	0.4527	0.18606	0.31668	0.2899	0.39417	0.79059	0.28931	0.017857	0.066815	0.19155	0.27746	0.45694	0.43464	0.25278	0.32113	0.29028	0.37809		0.47451	0.29575	0.1451	0.20939	0.38039	0.33115	0.43298	0.33178	0.21857	0.24912	0.34845	0.31839
0.6125	0.28331	0.052778	0.091146	0.33472	0.30432	0.48413	0.18028	0.24604	0.1802	0.26983	0.19485	0.43857	0.3564	0.36762	0.3271	0.19381	0.23308		0.47381	0.44137	0.21979	0.34903	0.3064	0.38383	0.70968	0.33014	0.13016	0.28098	0.16016	0.22615	0.50606	0.45137	0.26061	0.31861	0.23333	0.32998		0.46854	0.35535	0.13438	0.22614	0.39708	0.36262	0.40877	0.36245	0.22763	0.27504	0.3636	0.35958
0.56476	0.3598	0.039286	0.086586	0.39595	0.37162	0.47743	0.17286	0.23786	0.16606	0.28471	0.19136	0.44141	0.35997	0.4059	0.38643	0.15269	0.21879		0.46435	0.4352	0.22146	0.34026	0.31419	0.39265	0.72063	0.32437	0.16143	0.29214	0.11794	0.15143	0.55	0.4378	0.3	0.33148	0.15	0.21445		0.47377	0.35562	0.18519	0.27941	0.34105	0.33121	0.40614	0.39566	0.22851	0.27425	0.36535	0.37058
0.53762	0.37683	0.062857	0.10673	0.39952	0.37023	0.47522	0.22248	0.23562	0.19289	0.28916	0.20556	0.36333	0.36799	0.45667	0.43035	0.18	0.24303		0.45036	0.43587	0.26136	0.39286	0.28827	0.40349	0.70773	0.31134	0.17636	0.30125	0.11591	0.14876	0.55381	0.42084	0.22857	0.32456	0.21762	0.32454		0.42668	0.3727	0.17892	0.28819	0.3944	0.36138	0.37807	0.3812	0.25263	0.2873	0.3693	0.36406
0.58738	0.33079	0.056667	0.091692	0.35595	0.32151	0.48654	0.20816	0.18512	0.18392	0.32834	0.22166	0.45026	0.40488	0.38201	0.39927	0.16772	0.25042		0.46865	0.4298	0.29802	0.39205	0.23333	0.33429	0.72659	0.33768	0.17636	0.30125	0.097052	0.15112	0.46667	0.40415	0.18182	0.30235	0.35152	0.38912		0.43452	0.37059	0.18824	0.28038	0.37723	0.36692	0.38783	0.38637	0.25331	0.29953	0.35886	0.33649
0.605	0.31924	0.061667	0.10124	0.33333	0.3118	0.51416	0.27355	0.18562	0.18119	0.30021	0.3076	0.54815	0.41503	0.31852	0.36595	0.13333	0.18333		0.47219	0.43013	0.27731	0.39922	0.25051	0.36708	0.69189	0.38059	0.19643	0.3196	0.11168	0.17356	0.46212	0.40028	0.21591	0.31886	0.32197	0.3755		0.46238	0.36585	0.19302	0.27865	0.3446	0.33942	0.42487	0.36683	0.25331	0.31156	0.32183	0.29603
0.625	0.32691	0.091667	0.14933	0.28333	0.32203	0.54443	0.22517	0.21086	0.16863	0.24471	0.19549	0.58333	0.41759	0.29167	0.35843	0.125	0.18109		0.50918	0.4298	0.22211	0.3554	0.26871	0.36516	0.64328	0.38615	0.22222	0.33811	0.1345	0.18932	0.45208	0.41685	0.17361	0.31071	0.37431	0.40972		0.47976	0.372	0.20952	0.28146	0.31071	0.32618	0.46993	0.38771	0.21078	0.31197	0.31928	0.30257
0.70444	0.22285	0.078333	0.13006	0.21722	0.21859	0.56346	0.25372	0.15983	0.13407	0.27671	0.19355	0.51667	0.41164	0.3	0.36893	0.18333	0.21082		0.46939	0.40211	0.25315	0.35639	0.27747	0.3656	0.62374	0.38439	0.23056	0.33799	0.14571	0.19318	0.42477	0.40352	0.18056	0.31349	0.39468	0.40968		0.3967	0.34136	0.19487	0.29529	0.40842	0.32335	0.47059	0.41765	0.22059	0.30752	0.30882	0.29428
[truncated: 13 more columns]
